# Supplementary material for: Genome-wide phage susceptibility analysis in Acinetobacter baumannii reveals capsule modulation strategies that determine phage infectivity
Source: PLoS Pathog. 2023 Jun 8;19(6):e1010928. doi: 10.1371/journal.ppat.1010928 (PMC10249906; doi:10.1371/journal.ppat.1010928)
Supplement: S1 Dataset — (XLSX) [file ppat.1010928.s013.xlsx]

## Sheet: S1_Dataset
annotations				per-gene fitness calculations												unpaired t tests (FDR-controlled) for candidate susceptibility determinants
locus	protein ID	gene	genbank prot description	uninfected W mean	uninfected W sd	uninfected W se	uninfected # insertions	Loki MOI-1 W mean	Loki MOI-1 W sd	Loki MOI-1 W se	Loki MOI-1 # insertions	Loki MOI-10 W mean	Loki MOI-10 W sd	Loki MOI-10 W se	Loki MOI-10 # insertions	Difference in W (MOI1 vs control)	SE of difference (MOI1 vs control)	P value (MOI1 vs control)	q value (MOI1 vs control)	Discovery? (MOI1 vs control)	Difference in W (MOI10 vs control)	SE of difference (MOI10 vs control)	P value (MOI10 vs control)	q value (MOI10 vs control)	Discovery? (MOI10 vs control)
ACX60_RS00005	WP_000964767.1	dnaA	chromosomal replication initiator protein DnaA	0.898738	0	0	1	0.933507	0	0	1	0.823031	0	0	1	0.03477					-0.07571
ACX60_RS00010	WP_001237350.1	dnaN	DNA polymerase III subunit beta	0.1	X	X		0.1	X	X		0.1	X	X
ACX60_RS00015	WP_000550808.1	recF	DNA recombination protein RecF	1.02845	0.202859	0.0229693	78	1.03742	0.227914	0.0250168	83	0.990151	0.208699	0.0233332	80	0.008976	0.03409	0.792631	>0.999999999999999	No	-0.0383	0.03275	0.244095	>0.999999999999999	No
ACX60_RS00020	WP_000093728.1	gyrB	DNA gyrase subunit B	0.1	X	X		0.1	X	X		0.1	X	X
ACX60_RS00025	WP_000987637.1	cybC	cytochrome b	0.965587	0.245882	0.0464674	28	1.00006	0.304671	0.0565759	29	0.987398	0.284513	0.0537679	28	0.03447	0.07349	0.640874	>0.999999999999999	No	0.02181	0.07106	0.760087	>0.999999999999999	No
ACX60_RS00030	WP_001009202.1		membrane protein	1.05695	0.0585001	0.0105069	31	1.03599	0.14418	0.0250985	33	0.98924	0.149019	0.0255565	34	-0.02096	0.02784	0.454223	>0.999999999999999	No	-0.06771	0.0286	0.0209846	0.578211	No
ACX60_RS00035	WP_000613974.1	ABCF3	ABC transporter ATP-binding protein	1.03568	0.224061	0.0208938	115	0.996644	0.234678	0.0225819	108	0.996461	0.263318	0.0247709	113	-0.03904	0.03072	0.205173	>0.999999999999999	No	-0.03922	0.03236	0.226796	>0.999999999999999	No
ACX60_RS00040	WP_000746550.1		hypothetical protein	1.04864	0.183852	0.0206849	79	1.06208	0.199929	0.0226375	78	1.03275	0.219755	0.0247244	79	0.01344	0.03065	0.661616	>0.999999999999999	No	-0.01589	0.03224	0.622738	>0.999999999999999	No
ACX60_RS00045	WP_000724999.1		RND transporter	1.04921	0.157355	0.0185445	72	1.05775	0.189489	0.0224882	71	1.0342	0.177465	0.0221832	64	0.008546	0.02911	0.769516	>0.999999999999999	No	-0.01501	0.02871	0.602069	>0.999999999999999	No
ACX60_RS00050	WP_001212536.1		hypothetical protein	1.04075	0.173126	0.0170586	103	1.05705	0.198365	0.0197381	101	1.04724	0.17881	0.0180626	98	0.0163	0.02605	0.532347	>0.999999999999999	No	0.006487	0.02482	0.794132	>0.999999999999999	No
ACX60_RS00055	WP_000993572.1	erpA	iron-sulfur cluster insertion protein ErpA	0.1	X	X		0.1	X	X		0.1	X	X
ACX60_RS00060	WP_000366384.1		hydrolase	1.04417	0.147132	0.0177126	69	1.04902	0.195186	0.0230028	72	0.989553	0.231784	0.0281079	68	0.00485	0.0292	0.86833	>0.999999999999999	No	-0.05462	0.03312	0.101461	>0.999999999999999	No
ACX60_RS00065	WP_001274576.1	anmK	anhydro-N-acetylmuramic acid kinase	1.05924	0.203972	0.0172388	140	1.04684	0.199428	0.0168547	140	0.978662	0.189666	0.0170325	124	-0.0124	0.02411	0.607437	>0.999999999999999	No	-0.08058	0.02434	0.00106287	0.0672504	No
ACX60_RS00070	WP_000064514.1	YARS, tyrS	tyrosine--tRNA ligase	0.1	X	X		0.1	X	X		0.1	X	X
ACX60_RS00100	WP_000587876.1	GST, gst	glutathione S-transferase	0.981498	0.241967	0.0289205	70	1.02184	0.234923	0.0284886	68	0.975255	0.288668	0.0363688	63	0.04035	0.04061	0.322275	>0.999999999999999	No	-0.006243	0.04604	0.892341	>0.999999999999999	No
ACX60_RS00105	WP_000698062.1		membrane protein	1.03945	0.180367	0.0260338	48	1.03413	0.165964	0.0244701	46	1.02008	0.163392	0.0240909	46	-0.005315	0.03579	0.882275	>0.999999999999999	No	-0.01937	0.03555	0.587096	>0.999999999999999	No
ACX60_RS00110	WP_000132725.1	TC.NSS	SNF family Na+-dependent transporter	1.01472	0.199257	0.0216124	85	1.04706	0.163827	0.0179823	83	0.995015	0.232575	0.0252263	85	0.03234	0.02818	0.252785	>0.999999999999999	No	-0.01971	0.03322	0.553795	>0.999999999999999	No
ACX60_RS00115	WP_001097630.1		putative methionine/alanine importer small subunit	0.998873	0.254989	0.0658378	15	1.03584	0.141266	0.0353164	16	1.03694	0.105286	0.0281388	14	0.03697	0.0734	0.618328	>0.999999999999999	No	0.03807	0.07344	0.608437	>0.999999999999999	No
ACX60_RS00120	WP_001077672.1	rsmB, sun	16S rRNA (cytosine(967)-C(5))-methyltransferase	1.07139	0.138445	0.0170414	66	1.03877	0.187265	0.0230508	66	0.942966	0.22739	0.0291143	61	-0.03262	0.02867	0.257305	>0.999999999999999	No	-0.1284	0.03313	0.000170047	0.0138334	Yes
ACX60_RS00125	WP_000691200.1	MTFMT, fmt	methionyl-tRNA formyltransferase	0.286967	0	0	1	0.30005	0	0	1	0.943424	1.11022e-16	1.11022e-16	1	0.01308					0.6565
ACX60_RS00130	WP_001113592.1	ilvD	dihydroxy-acid dehydratase	1.00037	0.223743	0.020774	116	0.994458	0.191283	0.0179944	113	0.927901	0.213632	0.0204623	109	-0.005913	0.02754	0.830185	>0.999999999999999	No	-0.07247	0.0292	0.0138126	0.432968	No
ACX60_RS00135	WP_000055250.1		hypothetical protein	1.03351	0.164624	0.0190092	75	1.02653	0.233986	0.0268401	76	1.02258	0.223985	0.0260377	74	-0.006987	0.03296	0.832417	>0.999999999999999	No	-0.01094	0.03217	0.734387	>0.999999999999999	No
ACX60_RS00140	WP_000143320.1	K07090	hypothetical protein	0.972773	0.201736	0.025217	64	0.984253	0.211838	0.0271231	61	0.980516	0.240066	0.0307373	61	0.01148	0.03699	0.756827	>0.999999999999999	No	0.007743	0.03959	0.845271	>0.999999999999999	No
ACX60_RS00145	WP_001209842.1		hypothetical protein	1.03086	0.171765	0.0233743	54	1.06533	0.17931	0.0239613	56	1.02764	0.191884	0.0271365	50	0.03447	0.0335	0.305769	>0.999999999999999	No	-0.003213	0.03566	0.928386	>0.999999999999999	No
ACX60_RS00150	WP_000073451.1		pyrimidine permease	1.0159	0.229268	0.0250152	84	0.99995	0.25051	0.0281846	79	1.00054	0.244301	0.0276616	78	-0.01595	0.03758	0.671886	>0.999999999999999	No	-0.01536	0.03721	0.680238	>0.999999999999999	No
ACX60_RS00155	WP_000250585.1	ppc	phosphoenolpyruvate carboxylase	1.02501	0.180641	0.0145094	155	1.02698	0.19384	0.0154701	157	0.980191	0.232545	0.0189242	151	0.001977	0.02122	0.925828	>0.999999999999999	No	-0.04481	0.02377	0.0603268	0.917554	No
ACX60_RS00160	WP_001195317.1	mexL	TetR family transcriptional regulator	1.01611	0.156793	0.0254351	38	0.972732	0.23343	0.0383757	37	0.999425	0.246388	0.0416472	35	-0.04338	0.0458	0.346743	>0.999999999999999	No	-0.01669	0.04795	0.728862	>0.999999999999999	No
ACX60_RS00165	WP_001050652.1	mexJ	RND transporter	1.0444	0.2255	0.0226636	99	0.986704	0.238569	0.0250088	91	0.987753	0.270519	0.0276097	96	-0.0577	0.03367	0.0882597	>0.999999999999999	No	-0.05665	0.03562	0.113415	>0.999999999999999	No
ACX60_RS00170	WP_000671288.1	mexK	ACR family transporter	1.02547	0.214371	0.0147579	211	1.03367	0.233734	0.0159778	214	0.988477	0.236361	0.0165893	203	0.0082	0.02176	0.706532	>0.999999999999999	No	-0.03699	0.02216	0.0958328	>0.999999999999999	No
ACX60_RS00175	WP_000529425.1		membrane protein	0.942488	0.344288	0.0888947	15	0.947877	0.293805	0.0814867	13	0.87394	0.197068	0.0568887	12	0.005389	0.122	0.965108	>0.999999999999999	No	-0.06855	0.1119	0.545658	>0.999999999999999	No
ACX60_RS00180	WP_001119029.1	dnaJ	molecular chaperone DnaJ	0.52712	0.287745	0.0697884	17	0.64637	0.357095	0.0841681	18	0.618449	0.360022	0.084858	18	0.1192	0.11	0.286287	>0.999999999999999	No	0.09133	0.1106	0.414807	>0.999999999999999	No
ACX60_RS00185	WP_000555686.1		hypothetical protein	1.04782	0.141453	0.02391	35	1.03466	0.182829	0.0313549	34	1.0033	0.176314	0.0321903	30	-0.01316	0.03929	0.738774	>0.999999999999999	No	-0.04451	0.03942	0.263145	>0.999999999999999	No
ACX60_RS00190	WP_001271389.1	dapB	4-hydroxy-tetrahydrodipicolinate reductase	0.210032	0.216895	0.153368	2	0.12935	0.134942	0.0954187	2	0.1	X	X	2	-0.08068	0.1806	0.698817	>0.999999999999999	No
ACX60_RS00195	WP_001036017.1		hypothetical protein	1.06026	0.133225	0.0170577	61	1.05317	0.135785	0.0175297	60	1.00445	0.159006	0.0201938	62	-0.007095	0.02446	0.772224	>0.999999999999999	No	-0.05581	0.02647	0.0370699	0.77816	No
ACX60_RS00200	WP_001097137.1	ydhP	MFS transporter	1.02719	0.227499	0.0214967	112	1.00907	0.263177	0.0250929	110	1.03691	0.25179	0.0242285	108	-0.01812	0.033	0.583466	>0.999999999999999	No	0.009723	0.03233	0.763896	>0.999999999999999	No
ACX60_RS00205	WP_001025237.1	dkgB	2,5-diketo-D-gluconate reductase B	1.01591	0.242072	0.0449516	29	0.999748	0.225675	0.0434312	27	0.998393	0.213286	0.0426571	25	-0.01616	0.06266	0.79746	>0.999999999999999	No	-0.01752	0.06256	0.780594	>0.999999999999999	No
ACX60_RS00210	WP_000843076.1		LysR family transcriptional regulator	1.03016	0.245329	0.0299717	67	1.0146	0.265503	0.0334502	63	0.978965	0.293141	0.037229	62	-0.01556	0.0448	0.729009	>0.999999999999999	No	-0.0512	0.04747	0.282828	>0.999999999999999	No
ACX60_RS00215	WP_000770096.1		hypothetical protein	0.994918	0.0436065	0.0164817	7	0.98819	0.0461868	0.017457	7	0.942453	0.138407	0.052313	7	-0.006729	0.02401	0.784038	>0.999999999999999	No	-0.05247	0.05485	0.357664	>0.999999999999999	No
ACX60_RS00220	WP_000143932.1		hypothetical protein	1.05459	0.141401	0.0112492	158	1.05691	0.187059	0.0150249	155	1.02376	0.186432	0.0155902	143	0.002321	0.01872	0.901398	>0.999999999999999	No	-0.03083	0.01897	0.105102	>0.999999999999999	No
ACX60_RS00225	WP_000069827.1	yjgB	alcohol dehydrogenase	1.0202	0.152078	0.0174446	76	1.02126	0.188628	0.0217809	75	1.01067	0.233939	0.0264884	78	0.001054	0.02787	0.969866	>0.999999999999999	No	-0.009531	0.03189	0.765424	>0.999999999999999	No
ACX60_RS00230	WP_000857022.1	tag	DNA-3-methyladenine glycosylase	1.06978	0.105724	0.0189886	31	1.06569	0.150671	0.0270612	31	0.978126	0.244151	0.0453377	29	-0.004093	0.03306	0.901869	>0.999999999999999	No	-0.09166	0.04803	0.0612795	0.92235	No
ACX60_RS00235	WP_001287365.1		hypothetical protein	1.00112	0.0414185	0.0119565	12	1.01526	0.0441851	0.0127551	12	1.00661	0.0592472	0.0171032	12	0.01413	0.01748	0.427525	>0.999999999999999	No	0.005488	0.02087	0.795019	>0.999999999999999	No
ACX60_RS00240	WP_009517919.1	lytH	peptidase M23	1.08053	0.119234	0.0160775	55	1.04404	0.192257	0.0256915	56	0.977476	0.246049	0.0344537	51	-0.03649	0.03043	0.233117	>0.999999999999999	No	-0.1031	0.03713	0.00654269	0.251173	No
ACX60_RS00245	WP_001113875.1	mutY	A/G-specific adenine glycosylase	1.05886	0.229447	0.0278245	68	1.04505	0.24057	0.0296121	66	0.982043	0.272302	0.0343069	63	-0.01381	0.0406	0.734289	>0.999999999999999	No	-0.07682	0.04388	0.0824261	>0.999999999999999	No
ACX60_RS00250	WP_000130110.1		HIT family protein	1.0206	0.166899	0.0355829	22	0.938704	0.262193	0.054671	23	1.0127	0.338715	0.0722143	22	-0.0819	0.06586	0.220418	>0.999999999999999	No	-0.007905	0.0805	0.922245	>0.999999999999999	No
ACX60_RS00255	WP_000100767.1		dienelactone hydrolase	1.02856	0.158291	0.0185265	73	1.061	0.193686	0.0233171	69	1.02324	0.205421	0.0238797	74	0.03244	0.02961	0.275271	>0.999999999999999	No	-0.00532	0.03028	0.860763	>0.999999999999999	No
ACX60_RS00260	WP_000490267.1		DUF1328 domain-containing protein	1.002	0.174627	0.0450885	15	0.951727	0.282181	0.075416	14	0.916316	0.381223	0.0984313	15	-0.05027	0.08647	0.565837	>0.999999999999999	No	-0.08568	0.1083	0.435368	>0.999999999999999	No
ACX60_RS00265	WP_000102817.1	K09160	hypothetical protein	1.07405	0.132785	0.0234733	32	1.07916	0.100447	0.0196992	26	1.05818	0.165634	0.0318763	27	0.005113	0.03153	0.871768	>0.999999999999999	No	-0.01587	0.03885	0.684509	>0.999999999999999	No
ACX60_RS00270	WP_041171853.1		glucose dehydrogenase	1.01143	0.176639	0.0180281	96	1.02542	0.218039	0.0226096	93	0.997926	0.238002	0.0246797	93	0.01399	0.02882	0.627856	>0.999999999999999	No	-0.0135	0.03042	0.657689	>0.999999999999999	No
ACX60_RS00275	WP_001285406.1	ycaJ	ATPase AAA	1.01188	0.158022	0.0182468	75	1.03762	0.1784	0.0203306	77	0.997781	0.182255	0.0209061	76	0.02573	0.02736	0.348483	>0.999999999999999	No	-0.0141	0.02778	0.612383	>0.999999999999999	No
ACX60_RS00280	WP_000349490.1	yfdC	formate transporter	1.04741	0.143122	0.0204459	49	1.01292	0.265214	0.0357615	55	1.01856	0.268576	0.0376082	51	-0.03449	0.04253	0.41932	>0.999999999999999	No	-0.02884	0.04329	0.506816	>0.999999999999999	No
ACX60_RS00285	WP_000418560.1		hypothetical protein	1.0798	0.102395	0.0341316	9	1.08763	0.172869	0.057623	9	1.08216	0.155683	0.0550422	8	0.00783	0.06697	0.908382	>0.999999999999999	No	0.00236	0.06317	0.970691	>0.999999999999999	No
ACX60_RS00290	WP_000917863.1	purC	phosphoribosylaminoimidazolesuccinocarboxamide synthase	0.885225	0.183363	0.0473441	15	0.88676	0.271241	0.0678103	16	0.888894	0.189647	0.0506854	14	0.001535	0.08374	0.985502	>0.999999999999999	No	0.003669	0.06927	0.958147	>0.999999999999999	No
ACX60_RS00295	WP_000983397.1		hypothetical protein	0.923217	0.25693	0.0494462	27	0.909888	0.200951	0.0394097	26	0.83944	0.267653	0.0535306	25	-0.01333	0.06352	0.834638	>0.999999999999999	No	-0.08378	0.07276	0.255013	>0.999999999999999	No
ACX60_RS00300	WP_000193600.1	dapA	4-hydroxy-tetrahydrodipicolinate synthase	0.1	X	X		0.1	X	X		0.1	X	X
ACX60_RS00305	WP_001985076.1	pncA	bifunctional pyrazinamidase/nicotinamidase	1.06841	0.14369	0.0233096	38	1.08985	0.141165	0.0232074	37	1.02896	0.102314	0.0193355	28	0.02144	0.0329	0.516569	>0.999999999999999	No	-0.03945	0.03185	0.219984	>0.999999999999999	No
ACX60_RS00310	WP_001275071.1	TC.BASS	sodium transporter	0.983682	0.245233	0.0336854	53	1.01674	0.196748	0.0283982	48	1.03198	0.205017	0.0278992	54	0.03306	0.04454	0.459694	>0.999999999999999	No	0.04829	0.04367	0.271253	>0.999999999999999	No
ACX60_RS00315	WP_001071757.1	dinF	MATE family efflux transporter	1.02284	0.156835	0.0166245	89	1.01605	0.225923	0.0239478	89	0.99576	0.20899	0.0219081	91	-0.006786	0.02915	0.816216	>0.999999999999999	No	-0.02708	0.02759	0.327645	>0.999999999999999	No
ACX60_RS00320	WP_000924626.1		hypothetical protein	1.01453	0.15221	0.0349195	19	1.03855	0.139458	0.0348645	16	1.0498	0.139207	0.0328114	18	0.02402	0.04973	0.632212	>0.999999999999999	No	0.03528	0.04803	0.467619	>0.999999999999999	No
ACX60_RS00325	WP_000353163.1	HPD, hppD	4-hydroxyphenylpyruvate dioxygenase	1.04439	0.147391	0.0180066	67	1.0586	0.178308	0.0213119	70	1.03107	0.185928	0.023241	64	0.01421	0.02802	0.61283	>0.999999999999999	No	-0.01332	0.02925	0.649559	>0.999999999999999	No
ACX60_RS00330	WP_000568800.1		IclR family transcriptional regulator	1.04694	0.197318	0.0430582	21	1.07932	0.0994897	0.0228245	19	1.06865	0.128705	0.0252411	26	0.03238	0.05024	0.523161	>0.999999999999999	No	0.02171	0.04777	0.651676	>0.999999999999999	No
ACX60_RS00335	WP_000141645.1		glyoxalase	1.03169	0.14859	0.0271286	30	1.0259	0.114444	0.0212517	29	1.01655	0.14053	0.0260958	29	-0.005798	0.03461	0.867556	>0.999999999999999	No	-0.01514	0.03768	0.689286	>0.999999999999999	No
ACX60_RS00340	WP_000781240.1	maiA, GSTZ1	maleylacetoacetate isomerase	0.943977	0.249516	0.0410202	37	0.991577	0.208213	0.0362452	33	1.00117	0.27523	0.0452476	37	0.0476	0.05531	0.392477	>0.999999999999999	No	0.05719	0.06107	0.352191	>0.999999999999999	No
ACX60_RS00345	WP_000435855.1	FAH, fahA	fumarylacetoacetase	1.0187	0.253293	0.0270012	88	1.01673	0.292307	0.0317051	85	1.0015	0.269821	0.0289279	87	-0.001963	0.04154	0.962364	>0.999999999999999	No	-0.0172	0.03956	0.664201	>0.999999999999999	No
ACX60_RS00350	WP_000107088.1	aroP	amino acid transporter	1.02982	0.204316	0.0311578	43	1.05898	0.174881	0.0255091	47	1.03183	0.133345	0.0198779	45	0.02915	0.03999	0.467905	>0.999999999999999	No	0.002008	0.03662	0.956405	>0.999999999999999	No
ACX60_RS00355	WP_000833243.1		hypothetical protein	0.979691	0.243899	0.0406499	36	1.00809	0.252481	0.0426771	35	0.989128	0.236577	0.0394296	36	0.0284	0.05891	0.631243	>0.999999999999999	No	0.009437	0.05663	0.868136	>0.999999999999999	No
ACX60_RS00360	WP_000556602.1		hypothetical protein	0.996453	0.218817	0.0326194	45	0.977659	0.278486	0.0410605	46	0.997295	0.174287	0.0265785	43	-0.01879	0.05258	0.721607	>0.999999999999999	No	0.0008426	0.04229	0.984151	>0.999999999999999	No
ACX60_RS00365	WP_025467426.1		acyltransferase	1.02918	0.139752	0.0190178	54	1.00991	0.18196	0.0262637	48	1.00489	0.178571	0.0255102	49	-0.01927	0.03193	0.547649	>0.999999999999999	No	-0.02429	0.03145	0.441633	>0.999999999999999	No
ACX60_RS00370	WP_001138322.1	hutC	histidine utilization repressor	1.01261	0.187462	0.0354269	28	1.00762	0.173403	0.0340071	26	0.944523	0.236895	0.0464589	26	-0.004988	0.04925	0.919718	>0.999999999999999	No	-0.06809	0.05792	0.245126	>0.999999999999999	No
ACX60_RS00375	WP_000571159.1	K09975	hypothetical protein	1.04586	0.0831971	0.0230747	13	1.07221	0.108474	0.0289909	14	1.02932	0.0630579	0.0182032	12	0.02634	0.03742	0.487985	>0.999999999999999	No	-0.01655	0.02972	0.583129	>0.999999999999999	No
ACX60_RS00380	WP_000214181.1	hutU, UROC1	urocanate hydratase	1.04542	0.255669	0.0246018	108	1.04856	0.243793	0.0235683	107	1.01148	0.225167	0.0227453	98	0.003145	0.03408	0.926563	>0.999999999999999	No	-0.03394	0.03371	0.315297	>0.999999999999999	No
ACX60_RS00385	WP_000421600.1	hutH, HAL	histidine ammonia-lyase	1.02918	0.1507	0.0160647	88	1.03038	0.212241	0.0224975	89	0.98185	0.231653	0.0248359	87	0.001198	0.0277	0.96556	>0.999999999999999	No	-0.04733	0.02951	0.110549	>0.999999999999999	No
ACX60_RS00390	WP_000081464.1	hutT	permease	1.00393	0.212608	0.0243878	76	1.02054	0.250568	0.0281911	79	0.948462	0.264862	0.0312142	72	0.01661	0.03739	0.657467	>0.999999999999999	No	-0.05546	0.03938	0.161123	>0.999999999999999	No
ACX60_RS00395	WP_000737795.1	hutI, AMDHD1	imidazolonepropionase	1.01137	0.248689	0.0318413	61	1.00502	0.223081	0.0283313	62	0.943161	0.265699	0.0340192	61	-0.00635	0.04258	0.881703	>0.999999999999999	No	-0.06821	0.0466	0.145835	>0.999999999999999	No
ACX60_RS00400	WP_001016890.1	hutG	formimidoylglutamase	1.0122	0.0819413	0.0132926	38	0.97297	0.150862	0.0244731	38	0.90568	0.191001	0.0301999	40	-0.03923	0.02785	0.163154	>0.999999999999999	No	-0.1065	0.03359	0.00219142	0.115191	No
ACX60_RS00405	WP_009517991.1		hypothetical protein	1.03897	0.186805	0.0207561	81	1.02354	0.180092	0.0203914	78	0.999973	0.217522	0.0246295	78	-0.01543	0.02912	0.596922	>0.999999999999999	No	-0.039	0.03212	0.226464	>0.999999999999999	No
ACX60_RS00410	WP_009517953.1	gph	haloacid dehalogenase	1.03618	0.127577	0.0232923	30	1.0325	0.117176	0.0207139	32	1.03016	0.129909	0.023718	30	-0.003676	0.03108	0.906244	>0.999999999999999	No	-0.006019	0.03324	0.856948	>0.999999999999999	No
ACX60_RS00415	WP_001063725.1	murI	glutamate racemase	1.04838	0.12731	0.0212183	36	1.05128	0.110137	0.0181065	37	1.01624	0.174077	0.0290129	36	0.002904	0.02784	0.917212	>0.999999999999999	No	-0.03214	0.03594	0.374367	>0.999999999999999	No
ACX60_RS00420	WP_000624236.1		amino acid transporter	0.956951	0.185176	0.037799	24	0.981097	0.235198	0.0461262	26	0.940861	0.22887	0.0448851	26	0.02415	0.06021	0.690173	>0.999999999999999	No	-0.01609	0.05918	0.786891	>0.999999999999999	No
ACX60_RS00425	WP_001273438.1		hypothetical protein	1.02165	0.181399	0.0197923	84	1.00932	0.22099	0.0245544	81	1.02874	0.221358	0.0242972	83	-0.01233	0.03143	0.695275	>0.999999999999999	No	0.007082	0.0313	0.821292	>0.999999999999999	No
ACX60_RS00430			hypothetical protein	0.987021	0.216994	0.0542486	16	1.00143	0.349796	0.0903169	15	1.10601	0.371449	0.0900896	17	0.01441	0.1038	0.890524	>0.999999999999999	No	0.119	0.1068	0.273729	>0.999999999999999	No
ACX60_RS00435	WP_000625514.1		hypothetical protein	1.07676	0.195915	0.054337	13	0.935352	0.269549	0.0778121	12	0.937879	0.266047	0.0737882	13	-0.1414	0.09369	0.144825	>0.999999999999999	No	-0.1389	0.09164	0.142678	>0.999999999999999	No
ACX60_RS00440	WP_009517977.1	glmS, GFPT	glutamine--fructose-6-phosphate aminotransferase	0.1	X	X		0.1	X	X		0.1	X	X
ACX60_RS00445	WP_000108581.1	glmU	UDP-N-acetylglucosamine diphosphorylase/glucosamine-1-phosphate N-acetyltransferase	0.1	X	X		0.1	X	X		0.1	X	X
ACX60_RS00450	WP_000380676.1	pgpA	phosphatidylglycerophosphatase A	0.938311	0.125382	0.0323734	15	0.862567	0.152232	0.0422215	13	0.853111	0.214337	0.0553417	15	-0.07574	0.05245	0.160672	>0.999999999999999	No	-0.0852	0.06412	0.194624	>0.999999999999999	No
ACX60_RS00455	WP_000807401.1	thiL	thiamine-phosphate kinase	0.1	X	X		0.1	X	X		0.1	X	X
ACX60_RS00460	WP_000084188.1	nusB	N utilization substance protein B homolog	0.1	X	X	1	0.1	X	X	1	0.1	X	X	2
ACX60_RS00465	WP_001007829.1	ribH, RIB4	6,7-dimethyl-8-ribityllumazine synthase	0.1	X	X		0.1	X	X		0.1	X	X
ACX60_RS00470	WP_001131392.1	ribBA	3,4-dihydroxy-2-butanone-4-phosphate synthase	0.962317	0.214968	0.0307097	49	0.969017	0.30801	0.0419149	54	0.805359	0.270915	0.0408419	44	0.0067	0.05285	0.899366	>0.999999999999999	No	-0.157	0.05047	0.00249967	0.125598	No
ACX60_RS00475	WP_000561451.1	advA	hypothetical protein	0.722408	0.293391	0.0846946	12	0.436997	0.404672	0.116819	12	0.5285	0.485454	0.134641	13	-0.2854	0.1443	0.060584	>0.999999999999999	No	-0.1939	0.1622	0.244017	>0.999999999999999	No
ACX60_RS00480	WP_001206799.1	serB, PSPH	phosphoserine phosphatase	0.930303	0.12284	0.0173722	50	0.910277	0.213966	0.0299613	51	0.814115	0.32175	0.0433847	55	-0.02003	0.03481	0.566386	>0.999999999999999	No	-0.1162	0.04844	0.0182549	0.532839	No
ACX60_RS00485	WP_000255593.1		hypothetical protein	1.01235	0.245063	0.0392414	39	1.02813	0.169098	0.028183	36	1.03071	0.20839	0.0347317	36	0.01578	0.04901	0.748346	>0.999999999999999	No	0.01836	0.05275	0.72873	>0.999999999999999	No
ACX60_RS00490	WP_000778126.1		hypothetical protein	0.981384	0.321463	0.0514754	39	0.948881	0.307557	0.0498924	38	0.974985	0.296993	0.0463825	41	-0.0325	0.07173	0.651759	>0.999999999999999	No	-0.006399	0.06915	0.926505	>0.999999999999999	No
ACX60_RS00495	WP_001202017.1	dtd, DTD1	D-aminoacyl-tRNA deacylase	0.980076	0.280873	0.0628052	20	0.989626	0.228229	0.0523593	19	0.946587	0.278557	0.0639052	19	0.00955	0.08221	0.908149	>0.999999999999999	No	-0.03349	0.08962	0.710778	>0.999999999999999	No
ACX60_RS00500	WP_000476843.1	katE, CAT, catB, srpA	catalase	1.04252	0.143701	0.0160662	80	1.04544	0.169543	0.0186097	83	1.01343	0.211333	0.0239288	78	0.002917	0.02466	0.905988	>0.999999999999999	No	-0.02909	0.02869	0.312109	>0.999999999999999	No
ACX60_RS00505	WP_000639068.1	K06867	hypothetical protein	1.03734	0.236834	0.0473667	25	1.03906	0.215283	0.0458985	22	1.00272	0.220787	0.0493694	20	0.001712	0.06637	0.979537	>0.999999999999999	No	-0.03462	0.06896	0.618196	>0.999999999999999	No
ACX60_RS00510	WP_000074557.1	pncB, NAPRT1	nicotinate phosphoribosyltransferase	1.01787	0.113362	0.0145145	61	1.02484	0.175721	0.0236942	55	0.981721	0.25175	0.0342588	54	0.00697	0.02719	0.798193	>0.999999999999999	No	-0.03615	0.03572	0.31372	>0.999999999999999	No
ACX60_RS00515	WP_000174475.1	TST, MPST, sseA	thiosulfate sulfurtransferase	1.02413	0.151169	0.0220502	47	1.00338	0.296038	0.0399177	55	0.932281	0.262101	0.0382313	47	-0.02075	0.04777	0.664997	>0.999999999999999	No	-0.09185	0.04413	0.0402087	0.784376	No
ACX60_RS00520	WP_000011220.1	psd, PISD	phosphatidylserine decarboxylase proenzyme	0.919381	0	0	1	0.256736	0	0	1	0.1	X	X	1	-0.6626
ACX60_RS00525	WP_000619868.1		hypothetical protein	1.02069	0.222875	0.0220679	102	1.02543	0.203882	0.0207011	97	1.0226	0.260234	0.0268411	94	0.004746	0.03033	0.875807	>0.999999999999999	No	0.001914	0.03453	0.955859	>0.999999999999999	No
ACX60_RS00530	WP_000273191.1	phoR	histidine kinase	0.861769	0.227642	0.0266435	73	0.812859	0.248165	0.0294518	71	0.85346	0.279026	0.0324361	74	-0.04891	0.03967	0.219611	>0.999999999999999	No	-0.008309	0.04203	0.843577	>0.999999999999999	No
ACX60_RS00535	WP_000650776.1	phoB	DNA-binding response regulator	0.845682	0.182709	0.0358321	26	0.80777	0.21751	0.045354	23	0.912555	0.343627	0.0673907	26	-0.03791	0.05718	0.510549	>0.999999999999999	No	0.06687	0.07632	0.385131	>0.999999999999999	No
ACX60_RS00540	WP_000224581.1		TetR family transcriptional regulator	0.965416	0.128652	0.032163	16	0.880586	0.27281	0.0661661	17	0.91838	0.282383	0.068488	17	-0.08483	0.07505	0.266995	>0.999999999999999	No	-0.04704	0.07723	0.546947	>0.999999999999999	No
ACX60_RS00545	WP_000787753.1		short-chain dehydrogenase	1.06515	0.133194	0.0181254	54	1.02343	0.198485	0.028952	47	1.03292	0.240356	0.0343365	49	-0.04172	0.03326	0.212701	>0.999999999999999	No	-0.03222	0.03783	0.396336	>0.999999999999999	No
ACX60_RS00550	WP_001135124.1		MATE family efflux transporter	1.04633	0.127971	0.0137995	86	1.03452	0.155128	0.016826	85	1.00743	0.163181	0.0180203	82	-0.01182	0.02174	0.587436	>0.999999999999999	No	-0.0389	0.02257	0.0865926	>0.999999999999999	No
ACX60_RS00555	WP_000939861.1	ybdL	aminotransferase	1.03269	0.215738	0.0250791	74	1.0022	0.217534	0.0251187	75	1.00324	0.278548	0.0326015	73	-0.03049	0.0355	0.391761	>0.999999999999999	No	-0.02945	0.04106	0.474374	>0.999999999999999	No
ACX60_RS00560	WP_001055481.1		membrane protein	1.029	0.174478	0.0182903	91	1.00231	0.290631	0.0295092	97	1.00406	0.234847	0.0246186	91	-0.02669	0.03525	0.449815	>0.999999999999999	No	-0.02494	0.03067	0.417183	>0.999999999999999	No
ACX60_RS00565	WP_000876371.1		hypothetical protein	1.06482	0.169284	0.0338568	25	1.04222	0.207108	0.0406172	26	1.00081	0.203878	0.043467	22	-0.0226	0.05309	0.672252	>0.999999999999999	No	-0.06401	0.05444	0.245891	>0.999999999999999	No
ACX60_RS00570	WP_000999594.1		membrane protein	1.0842	0.145346	0.0317171	21	1.05811	0.175706	0.0383421	21	0.954951	0.221908	0.0523043	18	-0.02609	0.04976	0.602953	>0.999999999999999	No	-0.1293	0.05927	0.0356272	0.765582	No
ACX60_RS00575	WP_000082281.1	gshA	glutamate--cysteine ligase	0.769384	0.256978	0.0285531	81	0.819342	0.271419	0.0303455	80	0.81697	0.288112	0.0326223	78	0.04996	0.04165	0.232152	>0.999999999999999	No	0.04759	0.04326	0.273006	>0.999999999999999	No
ACX60_RS00580	WP_001240040.1	dsbB	disulfide bond formation protein B	0.930883	0.320175	0.0715934	20	0.85466	0.220047	0.049204	20	0.745047	0.305881	0.0701739	19	-0.07622	0.08687	0.385772	>0.999999999999999	No	-0.1858	0.1004	0.0720913	0.967682	No
ACX60_RS00585			type VI secretion system protein	1.00868	0.230017	0.0185958	153	1.00949	0.204587	0.0165398	153	0.978384	0.243738	0.0199012	150	0.0008183	0.02489	0.973792	>0.999999999999999	No	-0.03029	0.02722	0.266679	>0.999999999999999	No
ACX60_RS00590			transposase	0.910697	0.462621	0.0740787	39	0.928419	0.490828	0.0776067	40	0.969405	0.470131	0.0752813	39	0.01772	0.1074	0.869334	>0.999999999999999	No	0.05871	0.1056	0.579944	>0.999999999999999	No
ACX60_RS00595			transposase	0.563718	0.482949	0.215981	5	0.72083	0.60495	0.24697	6	0.962801	0.384017	0.156774	6	0.1571	0.3355	0.650705	>0.999999999999999	No	0.3991	0.2609	0.160408	>0.999999999999999	No
ACX60_RS00600	WP_049594792.1		hypothetical protein	1.02358	0.0441025	0.0166692	7	0.963357	0.303184	0.114593	7	1.00791	0.100693	0.0380583	7	-0.06022	0.1158	0.612477	>0.999999999999999	No	-0.01567	0.04155	0.712702	>0.999999999999999	No
ACX60_RS00605	WP_049594793.1		peptidase, M23 family protein	1.02155	0.128913	0.0159896	65	1.023	0.141445	0.0179635	62	0.996309	0.189865	0.0241129	62	0.001448	0.024	0.95199	>0.999999999999999	No	-0.02524	0.02868	0.380532	>0.999999999999999	No
ACX60_RS00610	WP_000598979.1		hypothetical protein	1.06501	0.0591313	0.0139374	18	1.08605	0.0786803	0.0203152	15	1.02445	0.159381	0.0411519	15	0.02104	0.024	0.387529	>0.999999999999999	No	-0.04056	0.04045	0.32379	>0.999999999999999	No
ACX60_RS00615	WP_001045997.1		hypothetical protein	1.0236	0.07141	0.0319355	5	1.05514	0.0604665	0.0270414	5	1.03413	0.105988	0.0374725	8	0.03153	0.04185	0.472693	>0.999999999999999	No	0.01052	0.05409	0.849294	>0.999999999999999	No
ACX60_RS00620			hypothetical protein	1.0188	0	0	1	1.0246	0	0	1	1.09723	0	0	1	0.005795					0.07843
ACX60_RS00625	WP_031978810.1		hypothetical protein	0.989894	0.0922354	0.0532521	3	1.11399	0.0227368	0.0160773	2	0.9709	0.0379302	0.0268207	2	0.1241	0.06978	0.17343	>0.999999999999999	No	-0.01899	0.0716	0.807975	>0.999999999999999	No
ACX60_RS00630	WP_000659468.1	pgpC	hypothetical protein	1.01694	0.0471464	0.0114347	17	1.04413	0.0679257	0.0169814	16	0.980544	0.140835	0.0352088	16	0.02719	0.02025	0.189037	>0.999999999999999	No	-0.0364	0.03611	0.321242	>0.999999999999999	No
ACX60_RS00635	WP_000787566.1		hypothetical protein	1.09127	0.140224	0.0443426	10	1.0906	0.115259	0.0332725	12	1.07256	0.0851101	0.0300909	8	-0.000674	0.05442	0.990242	>0.999999999999999	No	-0.01871	0.05658	0.745172	>0.999999999999999	No
ACX60_RS00640	WP_001139630.1		hypothetical protein	0.995176	0.261405	0.0308069	72	1.01355	0.226432	0.0270638	70	1.01561	0.211782	0.0262684	65	0.01838	0.04109	0.655395	>0.999999999999999	No	0.02044	0.04092	0.618306	>0.999999999999999	No
ACX60_RS00645	WP_001021720.1	K07000	esterase	1.02677	0.169397	0.0282328	36	1.05284	0.1942	0.0315034	38	1.03653	0.225063	0.0380425	35	0.02607	0.04246	0.541152	>0.999999999999999	No	0.009752	0.04719	0.83688	>0.999999999999999	No
ACX60_RS00650	WP_000195974.1	parE	DNA topoisomerase IV subunit B	0.1	X	X		0.1	X	X		0.1	X	X
ACX60_RS00655	WP_000605493.1	allA	ureidoglycolate hydrolase	0.85667	0.398558	0.11054	13	0.911938	0.553147	0.142822	15	1.00985	0.303301	0.0783119	15	0.05527	0.1849	0.767373	>0.999999999999999	No	0.1532	0.1328	0.259255	>0.999999999999999	No
ACX60_RS00660	WP_000212407.1	alc, ALLC	allantoicase	0.977234	0.282669	0.0554359	26	0.98906	0.262388	0.0514585	26	0.956153	0.253331	0.0517109	24	0.01183	0.07564	0.876381	>0.999999999999999	No	-0.02108	0.07615	0.783092	>0.999999999999999	No
ACX60_RS00665	WP_001103537.1	hpxO	monooxygenase	1.09704	0.210533	0.0289189	53	1.04233	0.279525	0.0387632	52	0.942831	0.287885	0.0429154	45	-0.0547	0.04823	0.259367	>0.999999999999999	No	-0.1542	0.05047	0.00291046	0.144118	No
ACX60_RS00670	WP_001176272.1		ion channel protein Tsx	0.928869	0.27458	0.0400516	47	0.990984	0.267352	0.0403048	44	0.978962	0.320446	0.0488675	43	0.06211	0.05687	0.277694	>0.999999999999999	No	0.05009	0.06275	0.426845	>0.999999999999999	No
ACX60_RS00675	WP_001016443.1		uracil permease	1.04041	0.175518	0.0181033	94	1.02232	0.201013	0.0211886	90	0.984337	0.238707	0.0257404	86	-0.01809	0.02779	0.515922	>0.999999999999999	No	-0.05607	0.03105	0.072655	0.967682	No
ACX60_RS00680	WP_000626023.1	uraH, pucM, hiuH	5-hydroxyisourate hydrolase	1.05034	0.0634572	0.0259063	6	1.05407	0.0482469	0.0215766	5	1.05699	0.0586108	0.0262116	5	0.003737	0.03464	0.916445	>0.999999999999999	No	0.00665	0.03715	0.861897	>0.999999999999999	No
ACX60_RS00685	WP_000477669.1	hpxQ	2-oxo-4-hydroxy-4-carboxy-5-ureidoimidazoline decarboxylase	1.06788	0.162798	0.0394843	17	1.06344	0.146217	0.0377531	15	1.08645	0.0704842	0.0176211	16	-0.004446	0.05501	0.936116	>0.999999999999999	No	0.01857	0.04417	0.677058	>0.999999999999999	No
ACX60_RS00690	WP_000004719.1	hpxB	allantoinase	1.02636	0.21103	0.025976	66	1.03929	0.242733	0.0305814	63	1.02476	0.227894	0.0278417	67	0.01292	0.03999	0.747131	>0.999999999999999	No	-0.001603	0.0381	0.966497	>0.999999999999999	No
ACX60_RS00695	WP_001019316.1		hypothetical protein	1.04412	0.240793	0.0643546	14	0.994334	0.326535	0.0843111	15	0.97598	0.374385	0.0935962	16	-0.04979	0.1072	0.64605	>0.999999999999999	No	-0.06814	0.1169	0.564578	>0.999999999999999	No
ACX60_RS00700	WP_000958427.1		hypothetical protein	1.03158	0.0945228	0.0252623	14	1.01799	0.194543	0.0502309	15	1.09577	0.271839	0.0701885	15	-0.01359	0.05748	0.814933	>0.999999999999999	No	0.0642	0.07672	0.410037	>0.999999999999999	No
ACX60_RS00705	WP_001258758.1		hypothetical protein	0.795623	0.275131	0.0631195	19	0.866875	0.287921	0.0643811	20	0.917401	0.350862	0.0765643	21	0.07125	0.09027	0.43495	>0.999999999999999	No	0.1218	0.1004	0.232869	>0.999999999999999	No
ACX60_RS00710	WP_009517911.1	dsbD	thiol:disulfide interchange protein DsbD	1.03673	0.200765	0.0233385	74	0.960544	0.209433	0.0241832	75	0.893661	0.262295	0.0313503	70	-0.07619	0.03362	0.024892	>0.999999999999999	No	-0.1431	0.0388	0.000321643	0.023382	Yes
ACX60_RS00715	WP_000702273.1		diguanylate cyclase	1.03254	0.180639	0.0193666	87	1.03999	0.157729	0.0170084	86	1.03794	0.178302	0.0193396	85	0.007449	0.0258	0.773118	>0.999999999999999	No	0.005397	0.02737	0.843935	>0.999999999999999	No
ACX60_RS00720	WP_001025107.1		esterase	0.995835	0.179542	0.0217727	68	1.00391	0.199328	0.024172	68	1.02278	0.175569	0.020273	75	0.008072	0.03253	0.804422	>0.999999999999999	No	0.02694	0.02972	0.366135	>0.999999999999999	No
ACX60_RS00725	WP_000717015.1		hypothetical protein	1.0663	0.102073	0.0272801	14	1.04387	0.0908394	0.0242778	14	1.05649	0.110031	0.0294069	14	-0.02243	0.03652	0.544504	>0.999999999999999	No	-0.009809	0.04011	0.808726	>0.999999999999999	No
ACX60_RS00730	WP_000913166.1		arsenate reductase	1.01136	0.0774501	0.0258167	9	1.00356	0.0735331	0.024511	9	1.03756	0.12776	0.0404013	10	-0.007805	0.0356	0.829234	>0.999999999999999	No	0.02619	0.0492	0.601355	>0.999999999999999	No
ACX60_RS00735	WP_000612365.1	E3.1.11.2, xthA	catabolite repression control protein	1.03645	0.0646773	0.0118084	30	1.04857	0.058173	0.0109937	28	1.0049	0.1063	0.0200888	28	0.01211	0.01619	0.457593	>0.999999999999999	No	-0.03155	0.02293	0.174263	>0.999999999999999	No
ACX60_RS00740	WP_000211305.1	pyrE	orotate phosphoribosyltransferase	0.558	0.380613	0.105563	13	0.452601	0.424206	0.117654	13	0.598041	0.456734	0.117928	15	-0.1054	0.1581	0.511265	>0.999999999999999	No	0.04004	0.1604	0.804837	>0.999999999999999	No
ACX60_RS00745	WP_000166297.1		hypothetical protein	1.02023	0.306408	0.0818911	14	0.951717	0.292031	0.0880506	11	0.968391	0.196749	0.059322	11	-0.06852	0.121	0.576613	>0.999999999999999	No	-0.05184	0.1065	0.631084	>0.999999999999999	No
ACX60_RS00750	WP_031978803.1	TC.FEV.OM	ligand-gated channel protein	1.03029	0.175041	0.0166142	111	1.05619	0.16113	0.0152938	111	1.0442	0.192653	0.0184528	109	0.0259	0.02258	0.252725	>0.999999999999999	No	0.01391	0.02481	0.575699	>0.999999999999999	No
ACX60_RS00755	WP_000781166.1		hypothetical protein	1.12184	0.156467	0.0553194	8	1.1787	0.146703	0.0518672	8	1.05329	0.0586299	0.0239356	6	0.05686	0.07583	0.465765	>0.999999999999999	No	-0.06855	0.0677	0.331227	>0.999999999999999	No
ACX60_RS00760	WP_001265495.1	gshB	glutathione synthase	0.917442	0.182047	0.019863	84	0.962132	0.145237	0.0163405	79	0.934926	0.264589	0.0299588	78	0.04469	0.0259	0.0863304	>0.999999999999999	No	0.01748	0.03547	0.622737	>0.999999999999999	No
ACX60_RS00765	WP_000132430.1	murG	UDP-N-acetylglucosamine--N-acetylmuramyl- (pentapeptide) pyrophosphoryl-undecaprenol N-acetylglucosamine transferase	0.1	X	X		0.1	X	X		0.1	X	X
ACX60_RS00770	WP_000075472.1	murC	UDP-N-acetylmuramate--L-alanine ligase	0.1	X	X		0.1	X	X		0.1	X	X
ACX60_RS00775	WP_000063661.1	ddl	D-alanine--D-alanine ligase	0.1	X	X		0.1	X	X		0.1	X	X
ACX60_RS00780	WP_000057903.1	ftsQ	cell division protein FtsQ	0.1	X	X	1	0.1	X	X	1	0.203922	0	0	1
ACX60_RS00785	WP_001287630.1	ftsA	cell division protein FtsA	0.1	X	X		0.1	X	X		0.1	X	X
ACX60_RS00790	WP_000135734.1	ftsZ	cell division protein FtsZ	0.1	X	X		0.1	X	X		0.1	X	X
ACX60_RS00795	WP_000240697.1	lpxC	UDP-3-O-[3-hydroxymyristoyl] N-acetylglucosamine deacetylase	0.1	X	X		0.1	X	X		0.1	X	X
ACX60_RS00800	WP_000042455.1		hypothetical protein	1.01767	0	0	1	0.93359	1.11022e-16	1.11022e-16	1	0.856338	0	0	1	-0.08408					-0.1613
ACX60_RS00805	WP_000557460.1		peptidase M23	1.02779	0.114654	0.0199587	33	0.93681	0.141019	0.0249288	32	0.825806	0.163161	0.0302982	29	-0.09098	0.03183	0.00576984	0.603263	No	-0.202	0.03548	3.98475e-07	6.48318e-05	Yes
ACX60_RS00810	WP_000896433.1	aceE	pyruvate dehydrogenase (acetyl-transferring), homodimeric type	0.838073	0.30395	0.030395	100	0.830712	0.309847	0.0316236	96	0.790159	0.325585	0.0332298	96	-0.007361	0.04385	0.866853	>0.999999999999999	No	-0.04791	0.04497	0.288003	>0.999999999999999	No
ACX60_RS00815	WP_001166132.1	DLAT, aceF, pdhC	hypothetical protein	0.859214	0.244609	0.037744	42	0.83495	0.263131	0.0421347	39	0.733147	0.328104	0.0532254	38	-0.02426	0.05641	0.668284	>0.999999999999999	No	-0.1261	0.06431	0.0535412	0.891526	No
ACX60_RS00820	WP_000900285.1		hypothetical protein	0.899844	0.275285	0.0667663	17	0.992644	0.322806	0.0721816	20	1.03073	0.237942	0.0545877	19	0.0928	0.09963	0.357997	>0.999999999999999	No	0.1309	0.08553	0.135205	>0.999999999999999	No
ACX60_RS00825	WP_001154984.1		membrane protein	1.05583	0.0486404	0.0125589	15	1.04754	0.0959803	0.0256518	14	1.03064	0.114564	0.0306185	14	-0.00829	0.02796	0.769152	>0.999999999999999	No	-0.0252	0.03228	0.441842	>0.999999999999999	No
ACX60_RS00830	WP_049594794.1	TC.FEV.OM	ligand-gated channel protein	1.0356	0.183616	0.0133209	190	1.02259	0.197887	0.0146684	182	1.01086	0.25664	0.0189713	183	-0.01301	0.01978	0.511169	>0.999999999999999	No	-0.02474	0.02304	0.283571	>0.999999999999999	No
ACX60_RS00835	WP_000505322.1		MBL fold metallo-hydrolase	1.00999	0.18878	0.0275364	47	1.04466	0.115311	0.0180085	41	0.96688	0.237087	0.0365834	42	0.03467	0.03395	0.310129	>0.999999999999999	No	-0.04311	0.04521	0.342897	>0.999999999999999	No
ACX60_RS00840	WP_000952249.1	K06940	hypothetical protein	0.995249	0.276447	0.0474103	34	1.07	0.328197	0.0571317	33	1.02667	0.29699	0.0525009	32	0.07475	0.07405	0.316484	>0.999999999999999	No	0.03143	0.07058	0.657664	>0.999999999999999	No
ACX60_RS00845	WP_000956023.1	IMPDH, guaB	IMP dehydrogenase	0.293159	0.319422	0.12073	7	0.0591968	0.0795061	0.0300505	7	0.400248	0.667603	0.211115	10	-0.234	0.1244	0.0845225	>0.999999999999999	No	0.1071	0.2736	0.700996	>0.999999999999999	No
ACX60_RS00850	WP_000119868.1	glmM	phosphoglucosamine mutase	0.1	X	X		0.1	X	X		0.1	X	X
ACX60_RS00855	WP_001286115.1	pdxH, PNPO	pyridoxine/pyridoxamine 5'-phosphate oxidase	0.077992	0	0	1	0.284653	0	0	1	0.1	X	X	1	0.2067
ACX60_RS00860	WP_000161612.1	recJ	single-stranded-DNA-specific exonuclease RecJ	1.02674	0.142727	0.0144918	97	1.02636	0.14608	0.0151478	93	1.00113	0.167059	0.0173232	93	-0.0003814	0.02095	0.985497	>0.999999999999999	No	-0.02561	0.02251	0.256669	>0.999999999999999	No
ACX60_RS00865	WP_000731729.1		outer membrane protein	1.06824	0.110403	0.015024	54	1.10139	0.153059	0.0206385	55	1.03469	0.0894142	0.0126451	50	0.03315	0.0256	0.198233	>0.999999999999999	No	-0.03355	0.0198	0.0931424	>0.999999999999999	No
ACX60_RS00870	WP_077670325.1	prfB	peptide chain release factor 2	0.1	X	X		0.1	X	X		0.1	X	X
ACX60_RS00875	WP_000350419.1		transcriptional regulator	0.925542	0.318988	0.0665136	23	0.968485	0.290383	0.060549	23	0.931616	0.371711	0.0792491	22	0.04294	0.08995	0.635412	>0.999999999999999	No	0.006074	0.1031	0.953297	>0.999999999999999	No
ACX60_RS00880	WP_000819048.1		alkene reductase	1.0252	0.132133	0.0181498	53	1.01643	0.165648	0.0234262	50	1.01072	0.226082	0.0316578	51	-0.008778	0.02944	0.76621	>0.999999999999999	No	-0.01448	0.03615	0.689526	>0.999999999999999	No
ACX60_RS00885	WP_000224848.1	kdtA, waaA	3-deoxy-D-manno-2-octulosonate transferase	0.1	X	X	1	0.328313	0	0	1	0.467952	0	0	1
ACX60_RS00890	WP_001028398.1		16S rRNA (uracil(1498)-N(3))-methyltransferase	1.01376	0.151059	0.0201861	56	1.02393	0.213838	0.0296541	52	0.998258	0.201032	0.0271072	55	0.01017	0.03543	0.774712	>0.999999999999999	No	-0.01551	0.03371	0.646453	>0.999999999999999	No
ACX60_RS00895	WP_000752852.1		transporter	1.01597	0.216382	0.023751	83	1.03009	0.226339	0.0253055	80	1.0211	0.206555	0.0229505	81	0.01412	0.03468	0.684503	>0.999999999999999	No	0.005127	0.03305	0.876904	>0.999999999999999	No
ACX60_RS00900	WP_000457177.1		hypothetical protein	1.03211	0.133163	0.0256272	27	1.04711	0.16438	0.0316349	27	1.02993	0.136713	0.0263104	27	0.015	0.04071	0.714098	>0.999999999999999	No	-0.002186	0.03673	0.952764	>0.999999999999999	No
ACX60_RS00905	WP_001002959.1	ACSS, acs	acetyl-coenzyme A synthetase	1.03228	0.172089	0.0153309	126	1.03258	0.213155	0.0194583	120	1.0414	0.241418	0.0217679	123	0.000297	0.02464	0.990395	>0.999999999999999	No	0.009119	0.02652	0.731257	>0.999999999999999	No
ACX60_RS00910	WP_000806365.1		isochorismatase	0.999233	0.16214	0.0296025	30	1.00434	0.167317	0.03162	28	0.978978	0.225579	0.0411849	30	0.005107	0.04327	0.906453	>0.999999999999999	No	-0.02026	0.05072	0.6911	>0.999999999999999	No
ACX60_RS00915	WP_001019410.1		hypothetical protein	1.02477	0.192381	0.0533568	13	1.0051	0.305266	0.0846656	13	1.005	0.25697	0.0741808	12	-0.01967	0.1001	0.845842	>0.999999999999999	No	-0.01978	0.09031	0.828576	>0.999999999999999	No
ACX60_RS00920	WP_000192767.1	sfnG	dimethyl sulfone monooxygenase SfnG	1.06823	0.124769	0.0188096	44	1.04394	0.157937	0.0246656	41	0.997459	0.209056	0.0330547	40	-0.0243	0.03076	0.431929	>0.999999999999999	No	-0.07077	0.03717	0.0604237	0.917554	No
ACX60_RS00925	WP_000145704.1	ssuE	FMN reductase	1.06945	0.181438	0.023824	58	1.06531	0.206729	0.0276254	56	1.04333	0.186645	0.0258831	52	-0.004138	0.0364	0.909691	>0.999999999999999	No	-0.02612	0.03512	0.458699	>0.999999999999999	No
ACX60_RS00930	WP_001023261.1		DNA-binding response regulator	1.02201	0.131701	0.0253458	27	0.974184	0.16687	0.0333739	25	1.01011	0.182334	0.0364668	25	-0.04782	0.04153	0.254941	>0.999999999999999	No	-0.0119	0.04387	0.787318	>0.999999999999999	No
ACX60_RS00935	WP_001026735.1		hypothetical protein	1.06159	0.128029	0.0179276	51	1.06189	0.197485	0.0279286	50	1.03109	0.0603889	0.0093182	42	0.0002911	0.03305	0.99299	>0.999999999999999	No	-0.0305	0.0215	0.159458	>0.999999999999999	No
ACX60_RS00940	WP_001089744.1		hybrid sensor histidine kinase/response regulator	1.03081	0.199328	0.0143109	194	1.01169	0.218462	0.0161935	182	0.997075	0.20649	0.0152642	183	-0.01912	0.02155	0.375443	>0.999999999999999	No	-0.03374	0.0209	0.107368	>0.999999999999999	No
ACX60_RS00945	WP_000372818.1		hypothetical protein	0.974913	0.236694	0.0516508	21	0.986339	0.240943	0.052578	21	0.996421	0.142069	0.0317676	20	0.01143	0.0737	0.877577	>0.999999999999999	No	0.02151	0.06136	0.727812	>0.999999999999999	No
ACX60_RS00950	WP_000871883.1	actP	cation acetate symporter	0.989933	0.208792	0.0226467	85	1.00351	0.190143	0.0206239	85	1.00879	0.29308	0.0307231	91	0.01358	0.03063	0.658192	>0.999999999999999	No	0.01885	0.0386	0.625833	>0.999999999999999	No
ACX60_RS00955	WP_001256565.1		hypothetical protein	1.00682	0.153077	0.0239067	41	1.01574	0.186928	0.0288436	42	0.928883	0.287446	0.0454492	40	0.008913	0.03755	0.812994	>0.999999999999999	No	-0.07794	0.051	0.130416	>0.999999999999999	No
ACX60_RS00960	WP_001139472.1	betT, betS	beta-aspartyl-peptidase	1.01525	0.193009	0.0166734	134	1.01263	0.154805	0.0136299	129	1.0127	0.248304	0.0215306	133	-0.002625	0.02162	0.903473	>0.999999999999999	No	-0.002557	0.02721	0.92519	>0.999999999999999	No
ACX60_RS00965	WP_000733006.1		putative porin	1.00089	0.206928	0.0224445	85	1.00605	0.227582	0.0243993	87	1.00774	0.248641	0.0268117	86	0.005161	0.03319	0.876613	>0.999999999999999	No	0.006845	0.035	0.845191	>0.999999999999999	No
ACX60_RS00970	WP_000016106.1		diguanylate cyclase	1.0208	0.192568	0.0196539	96	1.03258	0.155731	0.016601	88	1.00653	0.191587	0.0204233	88	0.01178	0.02596	0.65064	>0.999999999999999	No	-0.01427	0.02835	0.615264	>0.999999999999999	No
ACX60_RS00975	WP_000083355.1	uvrA	excinuclease ABC subunit A	1.01698	0.243494	0.0170063	205	1.02747	0.248931	0.0173861	205	1.01371	0.283669	0.0198123	205	0.01049	0.02432	0.666404	>0.999999999999999	No	-0.003266	0.02611	0.900522	>0.999999999999999	No
ACX60_RS00980	WP_000826315.1	nemR	TetR family transcriptional regulator	0.98738	0.312015	0.0493339	40	0.998364	0.31398	0.0516179	37	0.941506	0.29175	0.0493147	35	0.01098	0.07138	0.878123	>0.999999999999999	No	-0.04587	0.07007	0.514744	>0.999999999999999	No
ACX60_RS00985	WP_001256571.1	qor, CRYZ	NADPH:quinone oxidoreductase	0.982537	0.192515	0.0261979	54	0.982119	0.235483	0.0309205	58	1.02209	0.220112	0.0289022	58	-0.0004175	0.04082	0.991857	>0.999999999999999	No	0.03955	0.0392	0.315155	>0.999999999999999	No
ACX60_RS00990	WP_000580168.1	K08987	hypothetical protein	1.01811	0.100594	0.0237103	18	1.07949	0.148249	0.0340106	19	1.03851	0.098946	0.0233218	18	0.06139	0.04189	0.151701	>0.999999999999999	No	0.0204	0.03326	0.543666	>0.999999999999999	No
ACX60_RS00995	WP_000263328.1	glpM	membrane protein	1.05146	0.0952725	0.0245993	15	1.02546	0.190691	0.0476729	16	0.930865	0.310398	0.0829573	14	-0.026	0.05473	0.638299	>0.999999999999999	No	-0.1206	0.084	0.162581	>0.999999999999999	No
ACX60_RS01000	WP_000899418.1	tenA	thiaminase II	0.956144	0.213189	0.0365615	34	0.93044	0.265512	0.0455349	34	0.938991	0.278405	0.0457695	37	-0.0257	0.0584	0.66126	>0.999999999999999	No	-0.01715	0.05924	0.773021	>0.999999999999999	No
ACX60_RS01005	WP_004833586.1	K09799	hypothetical protein	1.04109	0.129851	0.0173521	56	1.01591	0.171588	0.0229294	56	0.989218	0.15019	0.0206302	53	-0.02518	0.02875	0.38318	>0.999999999999999	No	-0.05187	0.02685	0.0560091	0.891526	No
ACX60_RS01010	WP_000980462.1		MFS transporter	0.945127	0.224174	0.0243151	85	0.916446	0.204252	0.0231269	78	0.812069	0.249412	0.0272131	84	-0.02868	0.03369	0.395879	>0.999999999999999	No	-0.1331	0.03647	0.000352429	0.0250863	Yes
ACX60_RS01015	WP_001215080.1	ssb	recombinase RecB	0.1	X	X		0.1	X	X		0.1	X	X
ACX60_RS01020	WP_000082714.1		hypothetical protein	1.03192	0.158875	0.0410213	15	0.920797	0.252013	0.0698959	13	1.10892	0.123168	0.0318019	15	-0.1111	0.07849	0.168697	>0.999999999999999	No	0.07699	0.0519	0.149161	>0.999999999999999	No
ACX60_RS01025	WP_000431605.1		bracnhed-chain amino acid ABC transporter permease	1.03457	0.151111	0.0227809	44	0.996697	0.228011	0.0329106	48	1.01127	0.270969	0.0399521	46	-0.03787	0.04072	0.354843	>0.999999999999999	No	-0.0233	0.04654	0.617913	>0.999999999999999	No
ACX60_RS01030	WP_000081859.1		DNA-binding protein	0.975656	0.10385	0.0244776	18	0.977456	0.168273	0.0386044	19	1.03006	0.144133	0.032229	20	0.0018	0.04628	0.969199	>0.999999999999999	No	0.05441	0.04117	0.194667	>0.999999999999999	No
ACX60_RS01035	WP_000718865.1	gabP	GABA permease	1.01363	0.150865	0.0134938	125	1.03534	0.137916	0.0126962	118	1.01773	0.18831	0.016843	125	0.02171	0.01858	0.243732	>0.999999999999999	No	0.004096	0.02158	0.849637	>0.999999999999999	No
ACX60_RS01040	WP_001257159.1	K00375	decarboxylase	1.03139	0.159987	0.0166798	92	1.0059	0.199562	0.0210357	90	0.974375	0.243926	0.0263032	86	-0.0255	0.02678	0.342372	>0.999999999999999	No	-0.05702	0.03073	0.0651862	0.949292	No
ACX60_RS01045	WP_000380902.1	puuE	4-aminobutyrate transaminase	0.978266	0.237696	0.0336153	50	0.981469	0.224319	0.0317235	50	0.956249	0.291801	0.0408603	51	0.003203	0.04622	0.944886	>0.999999999999999	No	-0.02202	0.05302	0.67885	>0.999999999999999	No
ACX60_RS01050	WP_000615696.1	gabD	NAD-dependent succinate-semialdehyde dehydrogenase	0.96669	0.176381	0.0268979	43	0.993042	0.203517	0.0303385	45	1.03086	0.178644	0.0260578	47	0.02635	0.04068	0.518815	>0.999999999999999	No	0.06417	0.03747	0.0903405	>0.999999999999999	No
ACX60_RS01055	WP_000912182.1		LysR family transcriptional regulator	1.02064	0.156912	0.0236553	44	1.06221	0.136959	0.0219309	39	1.02306	0.183121	0.0301049	37	0.04157	0.03252	0.20484	>0.999999999999999	No	0.002422	0.03778	0.949033	>0.999999999999999	No
ACX60_RS01060	WP_000046156.1		hydrolase	0.996641	0.213708	0.0396847	29	1.01403	0.225223	0.0433442	27	1.02113	0.253145	0.0454662	31	0.01739	0.05866	0.767956	>0.999999999999999	No	0.02449	0.06069	0.688092	>0.999999999999999	No
ACX60_RS01065	WP_000713965.1	K06911	quercetin 2,3-dioxygenase	1.01139	0.219337	0.0243708	81	1.04576	0.195626	0.0225889	75	1.00923	0.222538	0.0251974	78	0.03437	0.03338	0.304799	>0.999999999999999	No	-0.002158	0.03505	0.950967	>0.999999999999999	No
ACX60_RS01070	WP_000350212.1		hypothetical protein	1.01288	0.201243	0.0249611	65	0.988851	0.184518	0.0223761	68	0.928543	0.28066	0.0348116	65	-0.02403	0.03346	0.473823	>0.999999999999999	No	-0.08434	0.04284	0.0511194	0.868953	No
ACX60_RS01075	WP_000645054.1		methyltransferase	0.990733	0.202367	0.0363461	31	1.011	0.117999	0.0219119	29	0.994799	0.287992	0.0517249	31	0.02027	0.04315	0.640339	>0.999999999999999	No	0.004066	0.06322	0.948936	>0.999999999999999	No
ACX60_RS01080	WP_000114351.1		glutathione-dependent formaldehyde-activating protein	0.959471	0.27259	0.0609531	20	1.02966	0.218639	0.0455894	23	1.07812	0.25256	0.0526624	23	0.07019	0.07494	0.354485	>0.999999999999999	No	0.1187	0.08011	0.14624	>0.999999999999999	No
ACX60_RS01085	WP_000777195.1		peptide signal protein	1.02241	0.188158	0.0322688	34	0.99905	0.155521	0.0266716	34	0.950792	0.258962	0.0457785	32	-0.02336	0.04186	0.578726	>0.999999999999999	No	-0.07162	0.05548	0.20137	>0.999999999999999	No
ACX60_RS01095	WP_001089017.1	ynfM	MFS transporter	1.02817	0.167999	0.0177086	90	1.01371	0.164521	0.0174392	89	1.01932	0.199975	0.0216903	85	-0.01445	0.02486	0.561681	>0.999999999999999	No	-0.008845	0.02786	0.751278	>0.999999999999999	No
ACX60_RS01100	WP_000423157.1		LysR family transcriptional regulator	1.04767	0.241725	0.0320172	57	1.00965	0.27946	0.0370154	57	0.982955	0.124961	0.0166986	56	-0.03802	0.04894	0.438881	>0.999999999999999	No	-0.06472	0.0363	0.0773102	0.989007	No
ACX60_RS01105	WP_001061082.1		permease	0.990896	0.229073	0.0311729	54	1.01684	0.19528	0.0263315	55	1.04859	0.156879	0.0213486	54	0.02594	0.04075	0.525734	>0.999999999999999	No	0.0577	0.03778	0.129716	>0.999999999999999	No
ACX60_RS01110	WP_002048124.1		hypothetical protein	1.06931	0.131682	0.0198518	44	1.09101	0.159276	0.0251837	40	1.03692	0.136295	0.0210307	42	0.0217	0.03178	0.496616	>0.999999999999999	No	-0.03239	0.0289	0.265548	>0.999999999999999	No
ACX60_RS01115	WP_000789141.1		hypothetical protein	0.997498	0.144419	0.0361048	16	0.94111	0.255488	0.0602191	18	0.968807	0.239535	0.0564589	18	-0.05639	0.07244	0.442071	>0.999999999999999	No	-0.02869	0.06894	0.68007	>0.999999999999999	No
ACX60_RS01120			aldo/keto reductase	1.02179	0.179914	0.0277614	42	1.01598	0.170353	0.0266046	41	1.01153	0.182338	0.0284765	41	-0.005808	0.03848	0.880384	>0.999999999999999	No	-0.01026	0.03976	0.796995	>0.999999999999999	No
ACX60_RS01125	WP_000447716.1		transcriptional regulator	1.01128	0.0844193	0.0156763	29	1.04858	0.167983	0.0301707	31	1.04913	0.123222	0.0232868	28	0.0373	0.0347	0.286841	>0.999999999999999	No	0.03785	0.02789	0.180341	>0.999999999999999	No
ACX60_RS01130	WP_000584338.1		GNAT family N-acetyltransferase	1.0538	0.192492	0.0261948	54	1.04063	0.199516	0.0282159	50	1.02243	0.235957	0.0333694	50	-0.01316	0.03845	0.732799	>0.999999999999999	No	-0.03136	0.04209	0.457942	>0.999999999999999	No
ACX60_RS01135	WP_009517923.1		TetR family transcriptional regulator	1.06712	0.107441	0.0246486	19	1.05948	0.16545	0.0369956	20	1.02568	0.169811	0.0411851	17	-0.007635	0.04493	0.865992	>0.999999999999999	No	-0.04144	0.04684	0.3825	>0.999999999999999	No
ACX60_RS01140	WP_000455804.1		hypothetical protein	1.02598	0.0387281	0.0122469	10	1.04885	0.0764833	0.0230606	11	1.01515	0.104842	0.0349474	9	0.02287	0.0269	0.405776	>0.999999999999999	No	-0.01084	0.03549	0.763807	>0.999999999999999	No
ACX60_RS01145	WP_000654307.1		HxlR family transcriptional regulator	0.925156	0.310273	0.0860544	13	0.992954	0.239488	0.0618356	15	0.983785	0.248703	0.0689777	13	0.0678	0.104	0.52016	>0.999999999999999	No	0.05863	0.1103	0.599887	>0.999999999999999	No
ACX60_RS01150	WP_000142811.1		hypothetical protein	1.05449	0.139338	0.0242556	33	1.01718	0.228738	0.0398182	33	1.01856	0.238552	0.0409114	34	-0.03731	0.04662	0.426537	>0.999999999999999	No	-0.03593	0.04792	0.456074	>0.999999999999999	No
ACX60_RS01155	WP_000897078.1		hypothetical protein	1.05721	0.0731755	0.0188938	15	1.02983	0.0516382	0.0143219	13	1.03333	0.111629	0.0322246	12	-0.02738	0.0243	0.270209	>0.999999999999999	No	-0.02388	0.03567	0.509377	>0.999999999999999	No
ACX60_RS01160	WP_000016867.1		hypothetical protein	1.04769	0.10251	0.0134603	58	1.03358	0.130349	0.01697	59	0.996675	0.198411	0.0265137	56	-0.01411	0.0217	0.516863	>0.999999999999999	No	-0.05102	0.02943	0.08577	>0.999999999999999	No
ACX60_RS01165	WP_025467427.1		hypothetical protein	1.05076	0.127135	0.0154174	68	1.04969	0.113107	0.0144818	61	1.02499	0.145559	0.018486	62	-0.001071	0.02129	0.959966	>0.999999999999999	No	-0.02577	0.02392	0.283388	>0.999999999999999	No
ACX60_RS01170	WP_001215540.1		hypothetical protein	1.05398	0.0402788	0.0134263	9	1.07943	0.113794	0.0359847	10	1.07626	0.0456842	0.0144466	10	0.02545	0.04011	0.5341	>0.999999999999999	No	0.02229	0.01986	0.277396	>0.999999999999999	No
ACX60_RS01175	WP_000128772.1		HxlR family transcriptional regulator	1.03589	0.108581	0.0205198	28	1.03493	0.138688	0.0266906	27	0.973396	0.182421	0.0372365	24	-0.0009552	0.03352	0.977371	>0.999999999999999	No	-0.06249	0.04095	0.133332	>0.999999999999999	No
ACX60_RS01180	WP_000753357.1		NAD(P)H oxidoreductase	1.06067	0.0674307	0.0154697	19	1.04873	0.08082	0.0190494	18	1.01058	0.110392	0.027598	16	-0.01194	0.02442	0.627769	>0.999999999999999	No	-0.0501	0.03039	0.108705	>0.999999999999999	No
ACX60_RS01185	WP_000492972.1		hypothetical protein	1.02906	0.105914	0.0132392	64	1.03309	0.0919661	0.0118728	60	1.01806	0.166015	0.0214324	60	0.004031	0.01786	0.821861	>0.999999999999999	No	-0.011	0.02485	0.658806	>0.999999999999999	No
ACX60_RS01190	WP_000917506.1		hypothetical protein	0.996589	0.0694982	0.0151657	21	1.00057	0.0487727	0.0114958	18	1.04112	0.0722913	0.0165848	19	0.00398	0.01955	0.839792	>0.999999999999999	No	0.04454	0.02243	0.0543179	0.891526	No
ACX60_RS01195	WP_001017477.1		hypothetical protein	0.995689	0.188983	0.0377967	25	0.909311	0.196881	0.0429631	21	0.967582	0.165016	0.0360094	21	-0.08638	0.05701	0.136919	>0.999999999999999	No	-0.02811	0.05283	0.597396	>0.999999999999999	No
ACX60_RS01200	WP_000754784.1		isoprenoid biosynthesis protein ElbB	1.04441	0.154433	0.018867	67	0.992312	0.211856	0.0273505	60	1.02473	0.199774	0.0249718	64	-0.05209	0.03267	0.113296	>0.999999999999999	No	-0.01968	0.03112	0.528307	>0.999999999999999	No
ACX60_RS01205	WP_000793078.1		AraC family transcriptional regulator	0.978506	0.175756	0.0305952	33	0.961584	0.209075	0.0363953	33	0.988437	0.154676	0.0269256	33	-0.01692	0.04755	0.723094	>0.999999999999999	No	0.009932	0.04076	0.808254	>0.999999999999999	No
ACX60_RS01215	WP_001181667.1	kup	potassium transporter Kup	0.827598	0.255302	0.0283669	81	0.776917	0.224652	0.0251169	80	0.694483	0.270403	0.0304227	79	-0.05068	0.03792	0.183271	>0.999999999999999	No	-0.1331	0.04157	0.00164767	0.0922884	No
ACX60_RS01220	WP_011860463.1		hypothetical protein	0.982283	0.175299	0.0468506	14	0.983491	0.18086	0.0466979	15	0.830195	0.332813	0.0960747	12	0.001208	0.06622	0.985583	>0.999999999999999	No	-0.1521	0.1021	0.149512	>0.999999999999999	No
ACX60_RS01225	WP_000157128.1	ENDOG	endonuclease	1.04919	0.168532	0.0194604	75	1.01143	0.194218	0.0227315	73	1.00694	0.167618	0.0196182	73	-0.03775	0.02987	0.208206	>0.999999999999999	No	-0.04224	0.02763	0.128542	>0.999999999999999	No
ACX60_RS01230	WP_000458293.1		amino acid transporter LysE	1.04221	0.203094	0.0317179	41	1.03981	0.179341	0.0287176	39	1.04192	0.157519	0.0258959	37	-0.002404	0.04292	0.955469	>0.999999999999999	No	-0.0002957	0.04148	0.994331	>0.999999999999999	No
ACX60_RS01235	WP_000476055.1		hypothetical protein	1.04931	0.062703	0.0255984	6	0.972063	0.277552	0.11331	6	0.961698	0.166701	0.0680554	6	-0.07724	0.1162	0.521129	>0.999999999999999	No	-0.08761	0.07271	0.25599	>0.999999999999999	No
ACX60_RS01240	WP_001045987.1	aqpZ	aquaporin	0.978775	0.213935	0.0419562	26	1.04367	0.127848	0.025073	26	1.08193	0.138922	0.0272449	26	0.0649	0.04888	0.190272	>0.999999999999999	No	0.1032	0.05003	0.044412	0.815135	No
ACX60_RS01245	WP_001135873.1		AraC family transcriptional regulator	1.05469	0.150107	0.0160931	87	1.02697	0.184398	0.0203634	82	1.02635	0.161655	0.0179617	81	-0.02772	0.0258	0.284187	>0.999999999999999	No	-0.02833	0.02405	0.240497	>0.999999999999999	No
ACX60_RS01250	WP_000911628.1		hypothetical protein	1.09082	0.193695	0.0353638	30	1.12898	0.1985	0.0368605	29	1.02577	0.293116	0.0564102	27	0.03816	0.05106	0.45792	>0.999999999999999	No	-0.06505	0.06519	0.322723	>0.999999999999999	No
ACX60_RS01255	WP_000880078.1	hisF	imidazole glycerol phosphate synthase cyclase subunit	1.07314	0.125545	0.0191454	43	1.01608	0.133905	0.021442	39	0.974266	0.174717	0.0276252	40	-0.05706	0.02865	0.0498706	>0.999999999999999	No	-0.09887	0.03322	0.00384604	0.16742	No
ACX60_RS01260	WP_000118182.1	thrB2	homoserine kinase	0.962507	0.210157	0.0345496	37	0.96221	0.281202	0.0450284	39	0.939589	0.293464	0.0469919	39	-0.0002972	0.05719	0.995867	>0.999999999999999	No	-0.02292	0.05883	0.697974	>0.999999999999999	No
ACX60_RS01265	WP_001205591.1		cold-shock protein	1.02916	0.0614908	0.0116207	28	1.06106	0.0834553	0.0157716	28	1.02724	0.10293	0.0194519	28	0.0319	0.01959	0.109241	>0.999999999999999	No	-0.001917	0.02266	0.932899	>0.999999999999999	No
ACX60_RS01270	WP_001088854.1		membrane protein	1.06787	0.150602	0.0336755	20	1.09653	0.189264	0.0423207	20	1.05434	0.181282	0.0439673	17	0.02866	0.05408	0.599278	>0.999999999999999	No	-0.01353	0.05454	0.805542	>0.999999999999999	No
ACX60_RS01275	WP_000021008.1		antibiotic biosynthesis monooxygenase	1.04192	0.07304	0.0167565	19	1.05016	0.119921	0.0290851	17	0.979728	0.18358	0.0432702	18	0.008246	0.0327	0.802415	>0.999999999999999	No	-0.06219	0.04547	0.180143	>0.999999999999999	No
ACX60_RS01280	WP_000938127.1		hypothetical protein	1.01249	0.169587	0.0202695	70	1.01052	0.184351	0.0223558	68	1.0249	0.255459	0.0303174	71	-0.001973	0.03014	0.947901	>0.999999999999999	No	0.01241	0.03657	0.734826	>0.999999999999999	No
ACX60_RS01285	WP_000083600.1		Cro/Cl family transcriptional regulator	1.01683	0.155387	0.0299041	27	0.962016	0.171657	0.0336648	26	1.02004	0.269691	0.0509668	28	-0.05482	0.04494	0.228183	>0.999999999999999	No	0.003203	0.05964	0.957375	>0.999999999999999	No
ACX60_RS01290	WP_000905538.1	hisA	1-(5-phosphoribosyl)-5-((5- phosphoribosylamino)methylideneamino)imidazole-4- carboxamide isomerase	1.00304	0.176217	0.040427	19	1.02198	0.141719	0.0334035	18	0.961795	0.172093	0.0405626	18	0.01894	0.05276	0.721721	>0.999999999999999	No	-0.04124	0.05731	0.476475	>0.999999999999999	No
ACX60_RS01295	WP_001287564.1		exonuclease	0.983051	0.11155	0.0207143	29	0.958434	0.259879	0.0509664	26	0.991747	0.122308	0.0231141	28	-0.02462	0.05295	0.643883	>0.999999999999999	No	0.008696	0.03099	0.780034	>0.999999999999999	No
ACX60_RS01300	WP_001087822.1		hypothetical protein	0.986977	0.187899	0.0304813	38	1.02988	0.186395	0.0306432	37	1.01403	0.218373	0.0369118	35	0.0429	0.04323	0.324271	>0.999999999999999	No	0.02706	0.04757	0.571343	>0.999999999999999	No
ACX60_RS01305	WP_000196732.1	hisH	imidazole glycerol phosphate synthase subunit HisH	1.04317	0.0836707	0.0164092	26	1.09394	0.15817	0.0288778	30	1.03236	0.116596	0.0228664	26	0.05077	0.0346	0.148109	>0.999999999999999	No	-0.01081	0.02814	0.702624	>0.999999999999999	No
ACX60_RS01310	WP_000194096.1	hisB	imidazoleglycerol-phosphate dehydratase	1.03814	0.16445	0.0305377	29	1.01969	0.211173	0.0367605	33	0.971203	0.210812	0.0391469	29	-0.01845	0.04856	0.705291	>0.999999999999999	No	-0.06694	0.04965	0.182992	>0.999999999999999	No
ACX60_RS01315	WP_001123236.1		GNAT family acetyltransferase	0.464763	0.367174	0.0842356	19	0.498259	0.482643	0.107922	20	0.375996	0.413174	0.0880891	22	0.0335	0.1379	0.809385	>0.999999999999999	No	-0.08877	0.123	0.474656	>0.999999999999999	No
ACX60_RS01330	WP_000469967.1		GNAT family acetyltransferase	1.07935	0.0832753	0.0240395	12	0.982035	0.092849	0.0309497	9	1.03222	0.148508	0.0447768	11	-0.09731	0.03855	0.0206681	>0.999999999999999	No	-0.04713	0.04963	0.353073	>0.999999999999999	No
ACX60_RS01335	WP_000059340.1	aarC, cat1	acetyl-CoA hydrolase	1.05861	0.179657	0.0214731	70	1.04742	0.215231	0.0271165	63	1.02955	0.238717	0.0296092	65	-0.01119	0.03426	0.744579	>0.999999999999999	No	-0.02905	0.0362	0.42364	>0.999999999999999	No
ACX60_RS01340	WP_000051217.1	envZ	two-component sensor histidine kinase	0.101172	0.134232	0.0949164	2	0.156205	0.197571	0.139704	2	0.110961	0.138317	0.0978052	2	0.05503	0.1689	0.775482	>0.999999999999999	No	0.009788	0.1363	0.949281	>0.999999999999999	No
ACX60_RS01345	WP_000060753.1	ompR	DNA-binding response regulator	0.1	X	X		0.1	X	X		0.1	X	X
ACX60_RS01350	WP_002048094.1	tex	RNA-binding transcriptional accessory protein	1.01637	0.22456	0.0249511	81	1.04813	0.212054	0.023858	79	1.01279	0.224417	0.0255747	77	0.03176	0.03455	0.359344	>0.999999999999999	No	-0.00358	0.03573	0.920324	>0.999999999999999	No
ACX60_RS01355	WP_025467428.1	cynT, can	sulfate permease	1.01156	0.186629	0.016244	132	1.01737	0.197639	0.0174012	129	0.977937	0.262229	0.0225691	135	0.00581	0.02379	0.807262	>0.999999999999999	No	-0.03363	0.02791	0.229337	>0.999999999999999	No
ACX60_RS01360	WP_001035489.1		fatty acyl-CoA reductase	1.00753	0.19454	0.0221699	77	1.02727	0.219425	0.0255077	74	0.967428	0.245108	0.0283027	75	0.01975	0.03371	0.558941	>0.999999999999999	No	-0.0401	0.03584	0.265065	>0.999999999999999	No
ACX60_RS01365	WP_000571053.1		hypothetical protein	1.00932	0.16093	0.02299	49	1.01284	0.186496	0.0269184	48	1.01422	0.170493	0.0241114	50	0.003519	0.03535	0.920901	>0.999999999999999	No	0.004897	0.03333	0.883519	>0.999999999999999	No
ACX60_RS01370	WP_000002986.1		hypothetical protein	1.04813	0.108824	0.0202081	29	1.05763	0.153632	0.0301298	26	1.03082	0.208338	0.0425267	24	0.009502	0.03562	0.790673	>0.999999999999999	No	-0.01732	0.04456	0.699204	>0.999999999999999	No
ACX60_RS01375	WP_000557642.1		AraC family transcriptional regulator	1.01434	0.201787	0.0233004	75	1.00296	0.22543	0.0260305	75	0.991399	0.231778	0.0269437	74	-0.01138	0.03494	0.745103	>0.999999999999999	No	-0.02294	0.03559	0.520235	>0.999999999999999	No
ACX60_RS01380	WP_000221161.1	metY	O-acetylhomoserine aminocarboxypropyltransferase	1.04575	0.160897	0.0166842	93	1.05244	0.138019	0.0144683	91	1.03309	0.20071	0.0205924	95	0.006688	0.02212	0.762738	>0.999999999999999	No	-0.01266	0.02656	0.63417	>0.999999999999999	No
ACX60_RS01385	WP_000090021.1		energy-dependent translational throttle protein EttA	0.716807	0.257957	0.0376268	47	0.712952	0.267409	0.0382013	49	0.598205	0.329675	0.048088	47	-0.003855	0.05366	0.942887	>0.999999999999999	No	-0.1186	0.06106	0.0551463	0.891526	No
ACX60_RS01390	WP_001056512.1		hypothetical protein	1.0332	0.0987675	0.0210573	22	1.05898	0.116115	0.0253384	21	0.99289	0.168362	0.0376468	20	0.02578	0.03282	0.436716	>0.999999999999999	No	-0.04031	0.04212	0.344272	>0.999999999999999	No
ACX60_RS01395	WP_000278579.1		hypothetical protein	1.0302	0.0797272	0.0166243	23	1.03579	0.204206	0.0416834	24	1.05122	0.167056	0.0341001	24	0.005594	0.0456	0.902911	>0.999999999999999	No	0.02102	0.03846	0.587332	>0.999999999999999	No
ACX60_RS01400	WP_001138085.1		cation efflux system protein	0.974411	0.301845	0.0580901	27	0.964609	0.239241	0.0498852	23	0.993626	0.266076	0.0543125	24	-0.009802	0.07801	0.900535	>0.999999999999999	No	0.01922	0.08013	0.811474	>0.999999999999999	No
ACX60_RS01405	WP_049594795.1	czcC	RND transporter	0.995709	0.263941	0.0296957	79	0.970695	0.244682	0.0277048	78	0.952893	0.283008	0.0318408	79	-0.02501	0.04063	0.539048	>0.999999999999999	No	-0.04282	0.04354	0.326944	>0.999999999999999	No
ACX60_RS01410	WP_001275654.1	czcB	hemolysin D	1.00248	0.246123	0.0262368	88	1.00371	0.194609	0.021491	82	0.940389	0.255347	0.0285486	80	0.00123	0.03419	0.971343	>0.999999999999999	No	-0.06209	0.03871	0.11059	>0.999999999999999	No
ACX60_RS01415	WP_000353985.1	czcA	cation transporter	1.00486	0.200466	0.0146205	188	0.994739	0.250663	0.0186833	180	0.9809	0.26724	0.01904	197	-0.01012	0.02361	0.668432	>0.999999999999999	No	-0.02396	0.02416	0.32205	>0.999999999999999	No
ACX60_RS01420	WP_000508762.1	czcD, zitB	cation transporter	1.01467	0.172216	0.0187903	84	0.997294	0.224536	0.024646	83	0.994583	0.189007	0.0210008	81	-0.01738	0.03094	0.575129	>0.999999999999999	No	-0.02009	0.02813	0.476173	>0.999999999999999	No
ACX60_RS01425	WP_001200011.1		membrane protein	1.05325	0.225671	0.0442577	26	1.03467	0.295071	0.0602312	24	1.02158	0.176678	0.0385542	21	-0.01858	0.07395	0.802644	>0.999999999999999	No	-0.03168	0.06025	0.601626	>0.999999999999999	No
ACX60_RS01430	WP_000529524.1		hypothetical protein	1.07554	0.200511	0.0283566	50	1.03915	0.164956	0.0240614	47	1.05567	0.201631	0.0288044	49	-0.03639	0.03741	0.333217	>0.999999999999999	No	-0.01986	0.04042	0.624206	>0.999999999999999	No
ACX60_RS01445	WP_011860438.1		hypothetical protein	1.02131	0.162554	0.0182887	79	1.02767	0.148295	0.0167911	78	0.996985	0.167005	0.0195464	73	0.006359	0.02484	0.798323	>0.999999999999999	No	-0.02433	0.02674	0.364367	>0.999999999999999	No
ACX60_RS01450	WP_001183126.1	mmuP	S-methylmethionine transporter	0.994095	0.18573	0.0182123	104	1.00548	0.182806	0.0184662	98	0.974847	0.209284	0.0221841	89	0.01139	0.02595	0.661203	>0.999999999999999	No	-0.01925	0.02844	0.499332	>0.999999999999999	No
ACX60_RS01465	WP_000868422.1	EARS, gltX	glutamate--tRNA ligase	0.1	X	X		0.1	X	X		0.1	X	X
ACX60_RS01470	WP_000690905.1		peptide signal protein	0.983816	0.251921	0.0514231	24	1.06341	0.22105	0.0433514	26	1.00155	0.278825	0.055765	25	0.07959	0.0669	0.240032	>0.999999999999999	No	0.01773	0.07602	0.816557	>0.999999999999999	No
ACX60_RS01475	WP_001988040.1	cysP, sbp	ABC transporter permease	1.02013	0.216944	0.0289904	56	1.02498	0.191814	0.0268593	51	1.04661	0.162566	0.0217237	56	0.004855	0.03975	0.903012	>0.999999999999999	No	0.02649	0.03623	0.466207	>0.999999999999999	No
ACX60_RS01480	WP_000018346.1	mraW, rsmH	ribosomal RNA small subunit methyltransferase H	0.463245	0.49433	0.201809	6	0.410141	0.46937	0.191619	6	0.32845	0.28874	0.129128	5	-0.0531	0.2783	0.852482	>0.999999999999999	No	-0.1348	0.2517	0.605285	>0.999999999999999	No
ACX60_RS01485	WP_000842465.1	ftsL	cell division protein FtsL	0.1	X	X		0.1	X	X		0.1	X	X
ACX60_RS01490	WP_000227936.1	ftsI	peptide ABC transporter permease	0.1	X	X		0.1	X	X		0.1	X	X
ACX60_RS01495	WP_000218539.1	murE	UDP-N-acetylmuramoyl-L-alanyl-D-glutamate--2, 6-diaminopimelate ligase	0.196824	2.77556e-17	2.77556e-17	1	0.287393	0	0	1	0.1	X	X	1	0.09057
ACX60_RS01500	WP_000557503.1	murF	UDP-N-acetylmuramoyl-tripeptide--D-alanyl-D- alanine ligase	0.1	X	X		0.1	X	X		0.1	X	X
ACX60_RS01505	WP_000928089.1	mraY	phospho-N-acetylmuramoyl-pentapeptide- transferase	0.1	X	X		0.1	X	X		0.1	X	X
ACX60_RS01510	WP_000169602.1		hypothetical protein	0.951485	0.344084	0.140472	6	0.878062	0.420404	0.171629	6	1.08126	0.414186	0.156548	7	-0.07342	0.2218	0.747438	>0.999999999999999	No	0.1298	0.2136	0.555789	>0.999999999999999	No
ACX60_RS01515	WP_000336335.1	rlmA1	hypothetical protein	1.06068	0.139327	0.01896	54	1.06346	0.124329	0.0175828	50	1.0461	0.107214	0.015475	48	0.002787	0.02597	0.91475	>0.999999999999999	No	-0.01458	0.02485	0.558826	>0.999999999999999	No
ACX60_RS01520	WP_000736677.1	mrcA, pbp1a	penicillin-binding protein 1A	0.996997	0.227334	0.0167139	185	1.04577	0.241517	0.0175215	190	1.0746	0.254894	0.0186397	187	0.04877	0.02423	0.0448937	>0.999999999999999	No	0.0776	0.02505	0.00209878	0.112045	No
ACX60_RS01525	WP_002014066.1	pilM	pilus assembly protein PilM	1.02402	0.180522	0.0225653	64	1.04277	0.227507	0.0282188	65	1.04408	0.241104	0.0290255	69	0.01875	0.0362	0.605335	>0.999999999999999	No	0.02006	0.03716	0.590198	>0.999999999999999	No
ACX60_RS01530	WP_000201223.1	pilN	membrane protein	1.05522	0.177834	0.0309569	33	1.02252	0.254635	0.0443262	33	1.00559	0.272354	0.0489162	31	-0.0327	0.05407	0.547405	>0.999999999999999	No	-0.04963	0.05715	0.388538	>0.999999999999999	No
ACX60_RS01535	WP_000076102.1	pilO	hypothetical protein	0.958542	0.279602	0.0459663	37	1.00828	0.230345	0.0383909	36	0.955984	0.287102	0.0465741	38	0.04974	0.06005	0.410243	>0.999999999999999	No	-0.002558	0.06546	0.968937	>0.999999999999999	No
ACX60_RS01540	WP_000695065.1	pilP	hypothetical protein	1.05521	0.131447	0.0268315	24	1.12072	0.224042	0.0448085	25	1.07467	0.0889048	0.0185379	23	0.06551	0.05276	0.220555	>0.999999999999999	No	0.01946	0.03288	0.556939	>0.999999999999999	No
ACX60_RS01545	WP_001017031.1	pilQ	membrane protein	0.989939	0.230102	0.0171986	179	1.0061	0.236733	0.018374	166	1.01424	0.249482	0.0188054	176	0.01617	0.02514	0.520641	>0.999999999999999	No	0.0243	0.02547	0.340651	>0.999999999999999	No
ACX60_RS01550	WP_000643712.1	E2.7.1.71, aroK, aroL	shikimate kinase	0.1	X	X		0.1	X	X		0.1	X	X
ACX60_RS01555	WP_001193998.1	aroB	3-dehydroquinate synthase	0.1	X	X		0.1	X	X		0.1	X	X
ACX60_RS01560	WP_000218805.1		hypothetical protein	1.07055	0.11854	0.0203295	34	1.07107	0.133953	0.0236798	32	1.07721	0.107183	0.0192506	31	0.0005246	0.03109	0.986592	>0.999999999999999	No	0.006657	0.02813	0.813688	>0.999999999999999	No
ACX60_RS01565	WP_000551066.1	gltB	glutamate synthase	1.02449	0.224772	0.0136038	273	1.00016	0.236863	0.014523	266	0.988667	0.269271	0.016327	272	-0.02433	0.01989	0.221705	>0.999999999999999	No	-0.03582	0.02124	0.0923333	>0.999999999999999	No
ACX60_RS01570	WP_000840835.1	gltD	glutamate synthase subunit beta	1.05495	0.142884	0.0142884	100	1.03698	0.175528	0.0181043	94	0.991688	0.20843	0.0216132	93	-0.01798	0.02292	0.433772	>0.999999999999999	No	-0.06327	0.02557	0.0142278	0.437946	No
ACX60_RS01575	WP_001017325.1	K07044	hypothetical protein	1.03839	0.133226	0.0174934	58	1.01968	0.190511	0.0254581	56	1.00218	0.202159	0.0265447	58	-0.01871	0.0307	0.543403	>0.999999999999999	No	-0.03621	0.03179	0.257052	>0.999999999999999	No
ACX60_RS01580	WP_000846931.1	lemA	hypothetical protein	0.989617	0.148891	0.0372226	16	1.00089	0.185053	0.0477806	15	1.03726	0.0709884	0.0189724	14	0.01127	0.06014	0.852602	>0.999999999999999	No	0.04764	0.04363	0.284232	>0.999999999999999	No
ACX60_RS01585	WP_001246375.1	K06872	hypothetical protein	1.07863	0.115798	0.0160582	52	1.08127	0.129694	0.0176491	54	1.07037	0.153386	0.0214784	51	0.002645	0.02391	0.912145	>0.999999999999999	No	-0.008253	0.02675	0.758286	>0.999999999999999	No
ACX60_RS01590	WP_000258957.1		hypothetical protein	1.00937	0.257523	0.0412367	39	1.03223	0.253504	0.0400825	40	1.01096	0.255693	0.04322	35	0.02286	0.0575	0.691992	>0.999999999999999	No	0.001588	0.05976	0.978871	>0.999999999999999	No
ACX60_RS01595	WP_000993723.1	pilA	prepilin-type N-terminal cleavage/methylation domain-containing protein	1.00502	0.248858	0.0383996	42	1.01493	0.347788	0.0536648	42	0.990552	0.4071	0.0628169	42	0.009918	0.06599	0.880901	>0.999999999999999	No	-0.01446	0.07362	0.844745	>0.999999999999999	No
ACX60_RS01600	WP_025467430.1	pglL	hypothetical protein	1.00577	0.208269	0.0202289	106	0.969906	0.186509	0.0185584	101	0.938479	0.217731	0.0215586	102	-0.03587	0.02753	0.194013	>0.999999999999999	No	-0.06729	0.02954	0.0237368	0.609785	No
ACX60_RS01605	WP_000678124.1	bfr	bacterioferritin	0.884929	0.434089	0.0835404	27	0.904892	0.372256	0.0812329	21	1.00402	0.320243	0.0716086	20	0.01996	0.1188	0.867303	>0.999999999999999	No	0.1191	0.1151	0.306295	>0.999999999999999	No
ACX60_RS01610	WP_000289091.1	bfd	regulatory or redox protein complexing with Bfr in iron storage and mobility (BFD)	0.56247	0.491764	0.245882	4	0.822833	0.240522	0.120261	4	0.779576	0.361668	0.180834	4	0.2604	0.2737	0.378222	>0.999999999999999	No	0.2171	0.3052	0.503592	>0.999999999999999	No
ACX60_RS01615	WP_000090000.1		reactive intermediate/imine deaminase	0.91281	0.251903	0.0467772	29	0.954575	0.267921	0.0489155	30	0.926646	0.360624	0.0627765	33	0.04177	0.06775	0.540064	>0.999999999999999	No	0.01384	0.08007	0.863396	>0.999999999999999	No
ACX60_RS01620	WP_001117590.1	spoT	hypothetical protein	0.460488	0.368016	0.116377	10	0.434218	0.359827	0.113787	10	0.500135	0.374779	0.113	11	-0.02627	0.1628	0.873575	>0.999999999999999	No	0.03965	0.1624	0.809701	>0.999999999999999	No
ACX60_RS01625	WP_000135049.1	rpoZ	DNA-directed RNA polymerase subunit omega	0.753176	0.399813	0.178802	5	0.828671	0.277709	0.104964	7	0.753413	0.439054	0.196351	5	0.0755	0.1944	0.705883	>0.999999999999999	No	0.0002364	0.2656	0.999312	>0.999999999999999	No
ACX60_RS01630	WP_000015937.1	E2.7.4.8, gmk	guanylate kinase	0.1	X	X		0.1	X	X		0.1	X	X
ACX60_RS01635	WP_000407064.1	ispH, lytB	4-hydroxy-3-methylbut-2-enyl diphosphate reductase	0.1	X	X		0.1	X	X		0.1	X	X
ACX60_RS01640	WP_001214058.1	fimT	prepilin-type N-terminal cleavage/methylation domain-containing protein	0.973206	0.203953	0.0335297	37	0.981601	0.243878	0.0406463	36	0.928175	0.234199	0.0407688	33	0.008395	0.05256	0.873562	>0.999999999999999	No	-0.04503	0.05237	0.392855	>0.999999999999999	No
ACX60_RS01645	WP_000546629.1	pilV	type IV pilus modification protein PilV	1.02243	0.14675	0.0205491	51	1.03252	0.150225	0.0202563	55	1.00033	0.138573	0.0200013	48	0.01009	0.02888	0.727467	>0.999999999999999	No	-0.0221	0.02873	0.443557	>0.999999999999999	No
ACX60_RS01650	WP_000079196.1	pilW	pilus assembly protein PilW	0.997826	0.207115	0.0204076	103	0.969166	0.266438	0.0260017	105	0.983665	0.240758	0.0239564	101	-0.02866	0.03313	0.388031	>0.999999999999999	No	-0.01416	0.03142	0.65272	>0.999999999999999	No
ACX60_RS01655	WP_000149378.1		hypothetical protein	0.9824	0.252009	0.034616	53	0.996864	0.225049	0.0328267	47	1.00686	0.205835	0.0291094	50	0.01446	0.04803	0.763952	>0.999999999999999	No	0.02446	0.0455	0.59201	>0.999999999999999	No
ACX60_RS01660	WP_000768958.1	pilY1	pilus assembly protein tip-associated adhesin PilY1	1.02026	0.188865	0.00968859	380	1.0234	0.230718	0.0117585	385	1.00982	0.247124	0.0128998	367	0.003143	0.01526	0.836845	>0.999999999999999	No	-0.01044	0.01606	0.516002	>0.999999999999999	No
ACX60_RS01665	WP_001046417.1	pilE	pilin	0.968523	0.20006	0.0338163	35	0.949188	0.193732	0.0327468	35	0.955747	0.232202	0.0404211	33	-0.01933	0.04707	0.682554	>0.999999999999999	No	-0.01278	0.05247	0.808373	>0.999999999999999	No
ACX60_RS01670	WP_000788346.1	pilE	pilus assembly protein PilE	1.00322	0.0801126	0.0146265	30	1.00639	0.204761	0.0373841	30	1.02259	0.223733	0.0408479	30	0.003167	0.04014	0.937393	>0.999999999999999	No	0.01936	0.04339	0.657056	>0.999999999999999	No
ACX60_RS01675	WP_000937220.1	RP-S16, MRPS16, rpsP	30S ribosomal protein S16	0.1	X	X		0.1	X	X		0.1	X	X
ACX60_RS01680	WP_000189236.1	rimM	ribosome maturation factor RimM	0.1	X	X		0.1	X	X		0.1	X	X
ACX60_RS01685	WP_000464596.1	trmD	tRNA (guanosine(37)-N1)-methyltransferase TrmD	0.1	X	X		0.1	X	X		0.1	X	X
ACX60_RS01690	WP_000014562.1	RP-L19, MRPL19, rplS	50S ribosomal protein L19	0.1	X	X		0.1	X	X		0.1	X	X
ACX60_RS01695	WP_000827944.1	lip, TGL2	lipase	1.00577	0.144701	0.0223278	42	1.00419	0.24656	0.0380451	42	0.990069	0.169524	0.0271456	39	-0.001581	0.04411	0.971493	>0.999999999999999	No	-0.0157	0.03494	0.654343	>0.999999999999999	No
ACX60_RS01700	WP_001189451.1		lipase chaperone	1.00863	0.188596	0.0284319	44	1.01793	0.215701	0.0332833	42	0.910484	0.282022	0.0440445	41	0.009292	0.04364	0.831887	>0.999999999999999	No	-0.09815	0.05171	0.0611797	0.92235	No
ACX60_RS01705	WP_000208695.1	truB, PUS4, TRUB1	tRNA pseudouridine(55) synthase TruB	0.973819	0.0786791	0.0151418	27	0.990944	0.107957	0.0200471	29	0.96959	0.130784	0.0251693	27	0.01713	0.0254	0.503123	>0.999999999999999	No	-0.004229	0.02937	0.886076	>0.999999999999999	No
ACX60_RS01710	WP_012296948.1	K07090	membrane protein	1.06086	0.0902722	0.0180544	25	1.02208	0.238464	0.0442817	29	1.02255	0.221723	0.0443445	25	-0.03878	0.0506	0.446969	>0.999999999999999	No	-0.0383	0.04788	0.427661	>0.999999999999999	No
ACX60_RS01715	WP_001019905.1		hemerythrin	0.989455	0.261164	0.0512185	26	0.950125	0.330184	0.062399	28	1.00285	0.258202	0.047947	29	-0.03933	0.08143	0.631136	>0.999999999999999	No	0.0134	0.07011	0.849181	>0.999999999999999	No
ACX60_RS01720	WP_001180507.1	rhtA	hypothetical protein	0.983871	0.262898	0.0293929	80	0.980024	0.209893	0.0243996	74	0.956607	0.247185	0.0289308	73	-0.003847	0.03853	0.920597	>0.999999999999999	No	-0.02726	0.04136	0.51077	>0.999999999999999	No
ACX60_RS01725	WP_000098158.1	rhtA	transporter	1.03369	0.185366	0.0257056	52	1.0241	0.222827	0.0303229	54	0.971973	0.258524	0.0362006	51	-0.009595	0.03989	0.81039	>0.999999999999999	No	-0.06172	0.04426	0.166237	>0.999999999999999	No
ACX60_RS01730	WP_000077814.1	serA, PHGDH	D-3-phosphoglycerate dehydrogenase	0.848311	0.235	0.0358372	43	0.848405	0.214506	0.0319766	45	0.820013	0.360951	0.0538074	45	9.352e-05	0.04793	0.998448	>0.999999999999999	No	-0.0283	0.06525	0.665611	>0.999999999999999	No
ACX60_RS01735	WP_000993500.1		FAD-linked oxidase	1.03122	0.212402	0.0267601	63	1.03344	0.227453	0.0286564	63	1.01994	0.210387	0.02739	59	0.00222	0.03921	0.954935	>0.999999999999999	No	-0.01128	0.0383	0.768856	>0.999999999999999	No
ACX60_RS01740	WP_001189303.1		hypothetical protein	0.859615	0.347459	0.0563653	38	0.959754	0.256472	0.0405518	40	0.963258	0.280281	0.0448808	39	0.1001	0.06891	0.150275	>0.999999999999999	No	0.1036	0.07185	0.153331	>0.999999999999999	No
ACX60_RS01745	WP_000955560.1		quinol monooxygenase	1.00194	0.203875	0.0416158	24	1.00173	0.169791	0.0346585	24	0.997718	0.258398	0.050676	26	-0.000209	0.05416	0.996937	>0.999999999999999	No	-0.004224	0.0662	0.949394	>0.999999999999999	No
ACX60_RS01750	WP_000065455.1	mdaB	NADPH quinone reductase MdaB	1.03222	0.110819	0.0205785	29	0.994059	0.21953	0.0414873	28	1.0424	0.21308	0.0395679	29	-0.03816	0.04582	0.408507	>0.999999999999999	No	0.01017	0.0446	0.820397	>0.999999999999999	No
ACX60_RS01755	WP_000719504.1		hypothetical protein	1.03461	0.151424	0.0378561	16	1.05493	0.114577	0.0286441	16	0.96852	0.192783	0.0515234	14	0.02032	0.04747	0.671612	>0.999999999999999	No	-0.06609	0.0629	0.302387	>0.999999999999999	No
ACX60_RS01760	WP_000790118.1	mdfA, cmr	multidrug transporter	1.02441	0.162377	0.0236851	47	1.03035	0.169574	0.0247349	47	0.976974	0.199244	0.0300372	44	0.005938	0.03425	0.862722	>0.999999999999999	No	-0.04743	0.038	0.215166	>0.999999999999999	No
ACX60_RS01765	WP_001061808.1		membrane protein	1.03088	0.170199	0.0157349	117	1.03294	0.203575	0.0185068	121	1.02933	0.235662	0.021787	117	0.002065	0.02436	0.932531	>0.999999999999999	No	-0.00155	0.02687	0.954053	>0.999999999999999	No
ACX60_RS01770	WP_001143885.1	SOD1	hypothetical protein	1.02597	0.147235	0.0227188	42	0.993231	0.226988	0.0342197	44	0.986423	0.175364	0.0264371	44	-0.03274	0.04147	0.432074	>0.999999999999999	No	-0.03955	0.035	0.26173	>0.999999999999999	No
ACX60_RS01775	WP_000553808.1		AI-2E family transporter	1.03848	0.171344	0.0199183	74	1.03584	0.246887	0.0290959	72	1.00689	0.206331	0.0246613	70	-0.002643	0.03509	0.940077	>0.999999999999999	No	-0.03159	0.03154	0.318161	>0.999999999999999	No
ACX60_RS01780	WP_000849145.1	parA, soj	chromosome partitioning protein ParA	1.00298	0.193473	0.0336793	33	0.997191	0.15453	0.0277544	31	1.00513	0.154581	0.0277636	31	-0.005787	0.04395	0.895673	>0.999999999999999	No	0.002156	0.04395	0.961038	>0.999999999999999	No
ACX60_RS01785	WP_000118035.1		endonuclease	1.03425	0.143383	0.0275941	27	1.06191	0.198609	0.0405408	24	1.07102	0.168045	0.0323403	27	0.02766	0.04812	0.568059	>0.999999999999999	No	0.03677	0.04251	0.391012	>0.999999999999999	No
ACX60_RS01790	WP_000744750.1		hypothetical protein	1.05557	0.0608853	0.0147669	17	0.964268	0.193086	0.0468302	17	1.02484	0.137115	0.0342786	16	-0.0913	0.0491	0.0722012	>0.999999999999999	No	-0.03072	0.03655	0.407002	>0.999999999999999	No
ACX60_RS01795	WP_000915012.1		hypothetical protein	0.967204	0.144651	0.0301619	23	1.01205	0.171874	0.0330772	27	0.958653	0.310851	0.0621703	25	0.04484	0.04539	0.328154	>0.999999999999999	No	-0.008551	0.07102	0.904688	>0.999999999999999	No
ACX60_RS01800	WP_000194458.1		hypothetical protein	1.03608	0.157711	0.0278796	32	0.971238	0.249259	0.0447683	31	0.931927	0.251185	0.046644	29	-0.06484	0.05238	0.220477	>0.999999999999999	No	-0.1042	0.05317	0.0548757	0.891526	No
ACX60_RS01805	WP_000360741.1		hypothetical protein	0.585632	0.275699	0.0795874	12	0.211375	0.380793	0.114813	11	0.141932	0.151628	0.0457175	11	-0.3743	0.1377	0.0129023	0.989261	No	-0.4437	0.09405	0.000117003	0.0108045	Yes
ACX60_RS01810	WP_001191140.1	mmuP	S-methylmethionine transporter	1.00293	0.222365	0.0228141	95	0.995047	0.235711	0.0241834	95	0.969146	0.306373	0.0303354	102	-0.007884	0.03325	0.812806	>0.999999999999999	No	-0.03378	0.03838	0.379786	>0.999999999999999	No
ACX60_RS01815	WP_001281781.1	GLUD1_2, gdhA	glutamate dehydrogenase	1.02004	0.205523	0.0251087	67	1.00657	0.23363	0.0281258	69	0.996884	0.249023	0.0306526	66	-0.01347	0.03777	0.721894	>0.999999999999999	No	-0.02316	0.03957	0.559335	>0.999999999999999	No
ACX60_RS01820	WP_009518196.1	astC	aspartate aminotransferase family protein	1.06662	0.223398	0.0254586	77	1.06085	0.272385	0.0306457	79	0.989372	0.275021	0.0319705	74	-0.005768	0.03994	0.885359	>0.999999999999999	No	-0.07724	0.0407	0.0596572	0.917554	No
ACX60_RS01825	WP_000973732.1	astA	arginine N-succinyltransferase	0.959169	0.253644	0.0298923	72	0.942082	0.209236	0.0253736	68	0.934094	0.309869	0.0384345	65	-0.01709	0.03942	0.665397	>0.999999999999999	No	-0.02507	0.0482	0.603748	>0.999999999999999	No
ACX60_RS01830	WP_000071645.1	astD	N-succinylglutamate 5-semialdehyde dehydrogenase	0.945467	0.214143	0.0296963	52	0.893893	0.234595	0.0328498	51	0.759262	0.237717	0.0350495	46	-0.05157	0.04424	0.246489	>0.999999999999999	No	-0.1862	0.04564	9.32277e-05	0.00910089	Yes
ACX60_RS01835	WP_000679450.1	astB	succinylarginine dihydrolase	0.919964	0.207581	0.0464166	20	0.912458	0.194962	0.0447274	19	0.776122	0.23335	0.0521787	20	-0.007506	0.06457	0.908075	>0.999999999999999	No	-0.1438	0.06984	0.0463258	0.824383	No
ACX60_RS01840	WP_001150820.1	astE	succinylglutamate desuccinylase	0.916827	0.193395	0.0394766	24	0.9192	0.223815	0.0438938	26	0.706041	0.281016	0.0562032	25	0.002373	0.05939	0.96829	>0.999999999999999	No	-0.2108	0.0692	0.00379261	0.16742	No
ACX60_RS01845	WP_000783285.1		hypothetical protein	1.03706	0.148517	0.0237817	39	0.976553	0.232551	0.0377247	38	0.937334	0.246287	0.0422378	34	-0.06051	0.04435	0.176545	>0.999999999999999	No	-0.09972	0.04693	0.0370534	0.77816	No
ACX60_RS01850	WP_000975692.1		hypothetical protein	0.96916	0.0902614	0.0319122	8	1.03979	0.0776033	0.0293313	7	1.03575	0.0829358	0.0313468	7	0.07063	0.04381	0.130962	>0.999999999999999	No	0.06659	0.045	0.162803	>0.999999999999999	No
ACX60_RS01855	WP_001190943.1		peptidase S8	1.0153	0.126806	0.0139187	83	0.987141	0.2259	0.0249465	82	1.01128	0.22307	0.024634	82	-0.02816	0.02848	0.324118	>0.999999999999999	No	-0.004029	0.02821	0.886581	>0.999999999999999	No
ACX60_RS01860	WP_001088069.1		hypothetical protein	1.01086	0.103465	0.019553	28	0.983807	0.227042	0.0454084	25	0.953376	0.295862	0.0580232	26	-0.02705	0.0476	0.572348	>0.999999999999999	No	-0.05748	0.05945	0.33806	>0.999999999999999	No
ACX60_RS01865	WP_000644154.1		hypothetical protein	1.00419	0.128489	0.0356364	13	1.05023	0.199504	0.0553325	13	1.01968	0.107418	0.0310088	12	0.04604	0.06582	0.490958	>0.999999999999999	No	0.0155	0.04759	0.747657	>0.999999999999999	No
ACX60_RS01870	WP_000355659.1		transcriptional regulator	1.01216	0.141846	0.0258974	30	0.998669	0.179129	0.0316658	32	0.979299	0.237439	0.0407205	34	-0.01349	0.04122	0.744605	>0.999999999999999	No	-0.03286	0.04973	0.511244	>0.999999999999999	No
ACX60_RS01875	WP_001018296.1		hypothetical protein	0.991426	0.196957	0.021116	87	0.968979	0.233582	0.0261152	80	0.986807	0.233593	0.025796	82	-0.02245	0.03335	0.501789	>0.999999999999999	No	-0.004619	0.03317	0.889405	>0.999999999999999	No
ACX60_RS01880	WP_001142587.1		hypothetical protein	0.984119	0.217179	0.027807	61	1.01411	0.14937	0.0192836	60	0.980193	0.249467	0.032206	60	0.02999	0.03394	0.378713	>0.999999999999999	No	-0.003925	0.0425	0.926567	>0.999999999999999	No
ACX60_RS01885	WP_049594796.1		GTP cyclohydrolase	0.930647	0.265279	0.0799846	11	0.968446	0.193409	0.0583151	11	0.970407	0.164377	0.0495616	11	0.0378	0.09899	0.706589	>0.999999999999999	No	0.03976	0.0941	0.677125	>0.999999999999999	No
ACX60_RS01890	WP_000793442.1		hypothetical protein	1.0083	0.168131	0.0297216	32	0.991425	0.176946	0.032858	29	0.990331	0.17117	0.0297968	33	-0.01687	0.04419	0.703991	>0.999999999999999	No	-0.01797	0.0421	0.670989	>0.999999999999999	No
ACX60_RS01895	WP_000033892.1	glyS	glycine--tRNA ligase subunit beta	0.1	X	X		0.1	X	X		0.1	X	X
ACX60_RS01900	WP_000085212.1	glyQ	glycine--tRNA ligase subunit alpha	0.1	X	X		0.1	X	X		0.1	X	X
ACX60_RS01905	WP_001082095.1	tetA	tetracycline resistance MFS efflux pump	1.02242	0.180464	0.0184185	96	1.02944	0.199228	0.0200232	99	1.02853	0.214739	0.0222674	93	0.007027	0.02725	0.796764	>0.999999999999999	No	0.006118	0.02882	0.832098	>0.999999999999999	No
ACX60_RS01910	WP_001283766.1		putative DNA modification/repair radical SAM protein	0.979577	0.152255	0.0193364	62	0.989522	0.180595	0.0229356	62	0.98288	0.258955	0.0321194	65	0.009945	0.03	0.740825	>0.999999999999999	No	0.003302	0.03793	0.930753	>0.999999999999999	No
ACX60_RS01915	WP_000481383.1		hypothetical protein	0.929008	0.293106	0.0586212	25	0.972936	0.215114	0.0448543	23	1.02124	0.21452	0.0447305	23	0.04393	0.07476	0.55969	>0.999999999999999	No	0.09223	0.07469	0.223189	>0.999999999999999	No
ACX60_RS01920	WP_000111462.1	K07168	membrane protein	1.01028	0.201327	0.022651	79	1.00826	0.244032	0.0283682	74	1.00293	0.254913	0.0298353	73	-0.00202	0.03608	0.955414	>0.999999999999999	No	-0.007349	0.03712	0.843315	>0.999999999999999	No
ACX60_RS01925	WP_000013717.1		PspC family transcriptional regulator	1.00341	0.0465275	0.0189948	6	0.984772	0.0937263	0.0419157	5	0.973275	0.139505	0.0623884	5	-0.01864	0.04327	0.676778	>0.999999999999999	No	-0.03014	0.0601	0.62812	>0.999999999999999	No
ACX60_RS01930	WP_000054175.1		hypothetical protein	0.982404	0.294491	0.0443962	44	0.912712	0.287931	0.043909	43	0.881586	0.279345	0.0416423	45	-0.06969	0.06246	0.267648	>0.999999999999999	No	-0.1008	0.06083	0.101062	>0.999999999999999	No
ACX60_RS01935	WP_001112080.1		acyl-CoA dehydrogenase	1.03023	0.18437	0.0145757	160	0.995384	0.272942	0.0217832	157	0.980978	0.277223	0.0219852	159	-0.03484	0.02612	0.183114	>0.999999999999999	No	-0.04925	0.02635	0.0624962	0.926892	No
ACX60_RS01940	WP_000550353.1		hypothetical protein	1.00758	0.207203	0.0164323	159	1.02284	0.195412	0.0154006	161	0.992073	0.243082	0.019652	153	0.01526	0.02251	0.498255	>0.999999999999999	No	-0.01551	0.02554	0.5442	>0.999999999999999	No
ACX60_RS01945	WP_000166015.1	aroE	shikimate dehydrogenase	0.1	X	X		0.1	X	X		0.1	X	X
ACX60_RS01950	WP_001164616.1	CPOX, hemF	coproporphyrinogen III oxidase	0.1	X	X		0.1	X	X		0.1	X	X
ACX60_RS01955	WP_001121174.1	ribA, RIB1	GTP cyclohydrolase II	0.1	X	X		0.1	X	X		0.1	X	X
ACX60_RS01960	WP_000967375.1	dxs	1-deoxy-D-xylulose-5-phosphate synthase	0.1	X	X		0.1	X	X		0.1	X	X
ACX60_RS01965	WP_000433617.1	E3.1.3.25, IMPA, suhB	inositol monophosphatase	0.910388	0.116858	0.0197526	35	0.855045	0.262668	0.0426105	38	0.854034	0.210504	0.0337076	39	-0.05534	0.04829	0.255662	>0.999999999999999	No	-0.05635	0.04022	0.16544	>0.999999999999999	No
ACX60_RS01970	WP_000047395.1		DEAD/DEAH box helicase	0.759255	0.339297	0.0511509	44	0.782033	0.306631	0.0462264	44	0.743025	0.290597	0.0438092	44	0.02278	0.06894	0.741912	>0.999999999999999	No	-0.01623	0.06735	0.810131	>0.999999999999999	No
ACX60_RS01975			hypothetical protein	0.999274	0.0532676	0.0266338	4	1.05289	0.0544369	0.0272184	4	1.04224	0.0522219	0.0261109	4	0.05361	0.03808	0.208831	>0.999999999999999	No	0.04296	0.0373	0.293203	>0.999999999999999	No
ACX60_RS01980	WP_002019647.1	mlaF, linL, mkl	ABC transporter ATP-binding protein	0.786151	0.255693	0.0683367	14	0.807717	0.259022	0.0692265	14	0.918806	0.273393	0.0683483	16	0.02157	0.09727	0.826276	>0.999999999999999	No	0.1327	0.0971	0.182748	>0.999999999999999	No
ACX60_RS01985	WP_001091949.1	mlaE, linK	ABC transporter permease	0.826779	0.356868	0.118956	9	0.93484	0.411221	0.123988	11	1.17853	0.351864	0.106091	11	0.1081	0.1744	0.543264	>0.999999999999999	No	0.3518	0.1592	0.0402867	0.784376	No
ACX60_RS01990	WP_000842362.1	mlaD, linM	mammalian cell entry protein	0.956967	0.24952	0.0666869	14	0.995732	0.238613	0.0616097	15	0.991221	0.291135	0.077809	14	0.03877	0.09065	0.672292	>0.999999999999999	No	0.03425	0.1025	0.740864	>0.999999999999999	No
ACX60_RS01995	WP_009518191.1	mlaC	toluene tolerance protein Ttg2D	0.893344	0.261895	0.0989869	7	1.09923	0.352011	0.133048	7	0.969501	0.421673	0.149084	8	0.2059	0.1658	0.238135	>0.999999999999999	No	0.07616	0.1847	0.686865	>0.999999999999999	No
ACX60_RS02000	WP_000250997.1	mlaB	toluene-tolerance protein (Ttg2E)	1.08304	0.16419	0.0580501	8	1.01132	0.223752	0.0913465	6	0.989426	0.186972	0.0763312	6	-0.07172	0.1033	0.500722	>0.999999999999999	No	-0.09362	0.094	0.338923	>0.999999999999999	No
ACX60_RS02005	WP_000888321.1	corA	magnesium transporter	0.9109	0.185051	0.0233143	63	0.886504	0.205598	0.0256998	64	0.877357	0.228311	0.0287645	63	-0.0244	0.03473	0.483687	>0.999999999999999	No	-0.03354	0.03703	0.366727	>0.999999999999999	No
ACX60_RS02010	WP_001084310.1	ppnN	TIGR00730 family Rossman fold protein	0.945082	0.289514	0.0528577	30	0.941639	0.270854	0.049451	30	1.01452	0.156372	0.027221	33	-0.003443	0.07238	0.962229	>0.999999999999999	No	0.06944	0.0579	0.235016	>0.999999999999999	No
ACX60_RS02015	WP_000849701.1	mutT, NUDT15, MTH2	NUDIX domain-containing protein	1.06363	0.122143	0.0315371	15	1.12105	0.134363	0.0335908	16	1.06142	0.0963051	0.0278009	12	0.05742	0.04622	0.22409	>0.999999999999999	No	-0.002209	0.04319	0.959608	>0.999999999999999	No
ACX60_RS02020	WP_000472273.1		DNA transformation protein	1.01175	0.184071	0.030261	37	0.994029	0.222825	0.0393903	32	1.02683	0.28079	0.048155	34	-0.01772	0.04899	0.718638	>0.999999999999999	No	0.01508	0.05591	0.788201	>0.999999999999999	No
ACX60_RS02025	WP_000204953.1	recG	ATP-dependent DNA helicase RecG	0.963544	0.174006	0.0203658	73	0.912507	0.22292	0.0266441	70	0.93959	0.283638	0.0331973	73	-0.05104	0.03336	0.128341	>0.999999999999999	No	-0.02395	0.03895	0.539489	>0.999999999999999	No
ACX60_RS02030	WP_000547780.1		nucleoside-diphosphate sugar epimerase	1.02825	0.102839	0.0120364	73	1.02039	0.151774	0.0180123	71	1.03298	0.172697	0.0207902	69	-0.007859	0.02155	0.715894	>0.999999999999999	No	0.004733	0.0237	0.841993	>0.999999999999999	No
ACX60_RS02035	WP_000712907.1		RND transporter	0.974519	0.206389	0.0255995	65	1.00523	0.172355	0.0218892	62	1.00447	0.137759	0.0176383	61	0.03071	0.03383	0.365683	>0.999999999999999	No	0.02995	0.03147	0.343158	>0.999999999999999	No
ACX60_RS02040	WP_000045404.1	plsB	glycerol-3-phosphate 1-O-acyltransferase	0.885193	0.105881	0.0611303	3	0.856688	0.116134	0.0670501	3	0.438216	0.272088	0.15709	3	-0.0285	0.09073	0.769106	>0.999999999999999	No	-0.447	0.1686	0.0568832	0.891526	No
ACX60_RS02045	WP_000993136.1	tesB	acyl-CoA thioesterase II	0.971874	0.252917	0.0385694	43	1.00286	0.212285	0.0331534	41	0.917184	0.297282	0.0458717	42	0.03099	0.05107	0.545683	>0.999999999999999	No	-0.05469	0.05982	0.363212	>0.999999999999999	No
ACX60_RS02050	WP_031978823.1		glutamate:proton symporter	1.05781	0.161101	0.0180116	80	1.06833	0.186555	0.0215415	75	1.02801	0.159239	0.018266	76	0.01052	0.02795	0.70722	>0.999999999999999	No	-0.02981	0.02566	0.247199	>0.999999999999999	No
ACX60_RS02055	WP_000771875.1	K07044	hypothetical protein	1.00564	0.140307	0.0181136	60	0.987994	0.154629	0.0203038	58	0.941857	0.188438	0.025409	55	-0.01764	0.02716	0.517341	>0.999999999999999	No	-0.06378	0.03081	0.0407538	0.786686	No
ACX60_RS02060	WP_001254456.1	engB	YihA family ribosome biogenesis GTP-binding protein	0.1	X	X		0.1	X	X		0.1	X	X
ACX60_RS02065	WP_001176606.1	nsrR	hypothetical protein	1.01001	0.293041	0.05747	26	1.07298	0.33963	0.066607	26	1.02778	0.299048	0.0586481	26	0.06297	0.08797	0.477469	>0.999999999999999	No	0.01777	0.08211	0.829578	>0.999999999999999	No
ACX60_RS02070	WP_000188888.1		flavohemoprotein	1.06635	0.108709	0.013087	69	1.06264	0.184302	0.0218726	71	1.06515	0.243538	0.0293185	69	-0.003708	0.02567	0.88533	>0.999999999999999	No	-0.001202	0.03211	0.970202	>0.999999999999999	No
ACX60_RS02075	WP_000537113.1	K06915	ATP-binding protein	1.02812	0.15861	0.0181938	76	1.03999	0.187178	0.0217589	74	1.03972	0.200951	0.0224671	80	0.01187	0.0283	0.675571	>0.999999999999999	No	0.01159	0.02908	0.69069	>0.999999999999999	No
ACX60_RS02080	WP_000716511.1	metC	cystathionine beta-lyase	1.03689	0.169607	0.0171329	98	1.01592	0.217542	0.022558	93	1.03015	0.190648	0.0196638	94	-0.02097	0.02815	0.457204	>0.999999999999999	No	-0.006737	0.02602	0.795961	>0.999999999999999	No
ACX60_RS02085	WP_000835293.1		GMP synthase	0.962225	0.200227	0.0269985	55	0.93297	0.264956	0.0350942	57	0.977164	0.262854	0.033655	61	-0.02926	0.0445	0.512247	>0.999999999999999	No	0.01494	0.04375	0.733384	>0.999999999999999	No
ACX60_RS02090	WP_000070912.1	RP-S10, MRPS10, rpsJ	30S ribosomal protein S10	0.1	X	X		0.1	X	X		0.1	X	X
ACX60_RS02095	WP_001982642.1	RP-L3, MRPL3, rplC	50S ribosomal protein L3	0.1	X	X		0.1	X	X		0.1	X	X
ACX60_RS02100	WP_001050255.1	RP-L4, MRPL4, rplD	50S ribosomal protein L4	0.1	X	X		0.1	X	X		0.1	X	X
ACX60_RS02105	WP_001058538.1	RP-L23, MRPL23, rplW	50S ribosomal protein L23	0.1	X	X		0.1	X	X		0.1	X	X
ACX60_RS02110	WP_001122317.1	RP-L2, MRPL2, rplB	50S ribosomal protein L2	0.1	X	X		0.1	X	X		0.1	X	X
ACX60_RS02115	WP_001138119.1	RP-S19, rpsS	30S ribosomal protein S19	0.1	X	X		0.1	X	X		0.1	X	X
ACX60_RS02120	WP_001982638.1	RP-L22, MRPL22, rplV	50S ribosomal protein L22	0.1	X	X		0.1	X	X		0.1	X	X
ACX60_RS02125	WP_000529922.1	RP-S3, rpsC	30S ribosomal protein S3	0.1	X	X		0.1	X	X		0.1	X	X
ACX60_RS02130	WP_000941215.1	RP-L16, MRPL16, rplP	50S ribosomal protein L16	0.1	X	X		0.1	X	X		0.1	X	X
ACX60_RS02135	WP_000849928.1	RP-L29, rpmC	50S ribosomal protein L29	0.1	X	X		0.1	X	X		0.1	X	X
ACX60_RS02140	WP_001291845.1	RP-S17, MRPS17, rpsQ	30S ribosomal protein S17	0.1	X	X		0.1	X	X		0.1	X	X
ACX60_RS02145	WP_001982634.1	RP-L14, MRPL14, rplN	50S ribosomal protein L14	0.1	X	X		0.1	X	X		0.1	X	X
ACX60_RS02150	WP_001062685.1	RP-L24, MRPL24, rplX	50S ribosomal protein L24	0.1	X	X		0.1	X	X		0.1	X	X
ACX60_RS02155	WP_000113197.1	RP-L5, MRPL5, rplE	50S ribosomal protein L5	0.1	X	X		0.1	X	X		0.1	X	X
ACX60_RS02160	WP_001074624.1	RP-S14, MRPS14, rpsN	30S ribosomal protein S14	0.1	X	X		0.1	X	X		0.1	X	X
ACX60_RS02165	WP_000062616.1	RP-S8, rpsH	30S ribosomal protein S8	0.1	X	X		0.1	X	X		0.1	X	X
ACX60_RS02170	WP_000091932.1	RP-L6, MRPL6, rplF	50S ribosomal protein L6	0.1	X	X		0.1	X	X		0.1	X	X
ACX60_RS02175	WP_001003194.1	RP-L18, MRPL18, rplR	50S ribosomal protein L18	0.1	X	X		0.1	X	X		0.1	X	X
ACX60_RS02180	WP_001141025.1	RP-S5, MRPS5, rpsE	30S ribosomal protein S5	0.1	X	X		0.1	X	X		0.1	X	X
ACX60_RS02185	WP_000849088.1	RP-L30, MRPL30, rpmD	50S ribosomal protein L30	0.1	X	X		0.1	X	X		0.1	X	X
ACX60_RS02190	WP_000175340.1	RP-L15, MRPL15, rplO	50S ribosomal protein L15	0.1	X	X		0.1	X	X		0.1	X	X
ACX60_RS02195	WP_000075233.1	secY	preprotein translocase subunit SecY	0.1	X	X		0.1	X	X		0.1	X	X
ACX60_RS02200	WP_000867907.1	RP-L36, MRPL36, rpmJ	50S ribosomal protein L36	0.1	X	X		0.1	X	X		0.1	X	X
ACX60_RS02205	WP_000090815.1	RP-S13, rpsM	30S ribosomal protein S13	0.1	X	X		0.1	X	X		0.1	X	X
ACX60_RS02210	WP_001040166.1	RP-S11, MRPS11, rpsK	30S ribosomal protein S11	0.1	X	X		0.1	X	X		0.1	X	X
ACX60_RS02215	WP_000135204.1	RP-S4, rpsD	30S ribosomal protein S4	0.1	X	X		0.1	X	X		0.1	X	X
ACX60_RS02220	WP_000198631.1	rpoA	DNA-directed RNA polymerase subunit alpha	0.1	X	X		0.1	X	X		0.1	X	X
ACX60_RS02225	WP_001216380.1	RP-L17, MRPL17, rplQ	50S ribosomal protein L17	0.1	X	X		0.1	X	X		0.1	X	X
ACX60_RS02230	WP_000415133.1		FAD-containing monooxygenase EthA	1.02367	0.163762	0.0178679	84	1.0373	0.254727	0.028303	81	1.01772	0.234259	0.0260288	81	0.01363	0.03322	0.682146	>0.999999999999999	No	-0.005949	0.03137	0.84984	>0.999999999999999	No
ACX60_RS02235	WP_001190550.1	ACADL	acyl-CoA dehydrogenase	0.96679	0.265078	0.0298236	79	0.995214	0.176845	0.0202855	76	1.00604	0.205977	0.0239443	74	0.02842	0.03634	0.43531	>0.999999999999999	No	0.03925	0.03856	0.310299	>0.999999999999999	No
ACX60_RS02240	WP_001288210.1	cptB	hypothetical protein	0.93611	0	0	1	1.19929	0	0	1	0.625517	0	0	1	0.2632					-0.3106
ACX60_RS02245	WP_009518132.1		hypothetical protein	1.03434	0.0583569	0.0184541	10	1.04258	0.0697036	0.0210164	11	1.02564	0.0941407	0.0283845	11	0.00824	0.02822	0.773424	>0.999999999999999	No	-0.008697	0.03462	0.804343	>0.999999999999999	No
ACX60_RS02250	WP_000049106.1		hypothetical protein	0.999028	0.214664	0.0246237	76	1.01427	0.254635	0.0290184	77	0.987001	0.295174	0.0338588	76	0.01524	0.0381	0.68975	>0.999999999999999	No	-0.01203	0.04187	0.77431	>0.999999999999999	No
ACX60_RS02255	WP_000651535.1		rhombosortase	1.02007	0.202204	0.0351992	33	1.04695	0.126165	0.0219625	33	0.988505	0.2132	0.0395903	29	0.02687	0.04149	0.519459	>0.999999999999999	No	-0.03157	0.05279	0.552109	>0.999999999999999	No
ACX60_RS02260	WP_001158904.1		membrane protein	1.01646	0.196279	0.0141284	193	1.02344	0.201888	0.0145322	193	1.0126	0.218237	0.0158744	189	0.006983	0.02027	0.730647	>0.999999999999999	No	-0.003857	0.02123	0.8559	>0.999999999999999	No
ACX60_RS02265	WP_001130980.1		hypothetical protein	1.04049	0.107051	0.0437035	6	0.869159	0.263009	0.107373	6	0.962669	0.108679	0.0486026	5	-0.1713	0.1159	0.170222	>0.999999999999999	No	-0.07782	0.06526	0.263597	>0.999999999999999	No
ACX60_RS02270	WP_000745518.1	K07070	metal-binding protein	0.966248	0.270159	0.0477579	32	0.939552	0.281169	0.0504994	31	0.940977	0.288058	0.053491	29	-0.0267	0.06946	0.702062	>0.999999999999999	No	-0.02527	0.07148	0.72494	>0.999999999999999	No
ACX60_RS02275	WP_025467431.1	prlC	oligopeptidase A	0.997592	0.172911	0.0137561	158	1.01843	0.19897	0.0153509	168	0.996544	0.24827	0.0192117	167	0.02083	0.0207	0.314993	>0.999999999999999	No	-0.001048	0.02386	0.964994	>0.999999999999999	No
ACX60_RS02280	WP_000165345.1	rnr, vacB	ribonuclease R	0.928058	0.204991	0.0149904	187	0.919971	0.166425	0.0126166	174	0.865811	0.256816	0.0194134	175	-0.008087	0.01974	0.682282	>0.999999999999999	No	-0.06225	0.02435	0.0109795	0.360707	No
ACX60_RS02300	WP_001046660.1		hypothetical protein	1.06356	0.0945219	0.0128628	54	1.00373	0.145694	0.0206043	50	1.02678	0.208493	0.0291948	51	-0.05983	0.02391	0.0139129	>0.999999999999999	No	-0.03678	0.0313	0.242684	>0.999999999999999	No
ACX60_RS02305	WP_000479323.1		membrane protein	1.00158	0.238479	0.0180273	175	1.01176	0.269417	0.0203081	176	0.97204	0.261499	0.0199391	172	0.01018	0.02716	0.707939	>0.999999999999999	No	-0.02954	0.02686	0.272235	>0.999999999999999	No
ACX60_RS02315	WP_000007404.1	K07078	hypothetical protein	1.07445	0.134915	0.0281316	23	1.02897	0.190381	0.0475954	16	1.03092	0.13309	0.032279	17	-0.04548	0.052	0.38744	>0.999999999999999	No	-0.04353	0.04291	0.316735	>0.999999999999999	No
ACX60_RS02320	WP_000139385.1		hypothetical protein	0.983303	0.232933	0.0311269	56	1.02061	0.19203	0.024587	61	0.995408	0.190099	0.026362	52	0.0373	0.03934	0.345016	>0.999999999999999	No	0.01211	0.0411	0.768899	>0.999999999999999	No
ACX60_RS02325	WP_000857681.1		fumarylacetoacetate hydrolase	1.0591	0.13152	0.0287001	21	1.07459	0.174461	0.0400241	19	1.0606	0.144899	0.0316196	21	0.01549	0.04856	0.751556	>0.999999999999999	No	0.001498	0.0427	0.972193	>0.999999999999999	No
ACX60_RS02330	WP_000747869.1		AraC family transcriptional regulator	1.01792	0.210862	0.0248503	72	1.03114	0.20296	0.0242584	70	1.03226	0.24852	0.0303615	67	0.01322	0.03475	0.704106	>0.999999999999999	No	0.01434	0.039	0.713666	>0.999999999999999	No
ACX60_RS02335	WP_000392678.1		membrane protein	1.01541	0.160359	0.0229085	49	1.01188	0.134068	0.0189601	50	0.978422	0.214791	0.0297862	52	-0.003533	0.02968	0.905499	>0.999999999999999	No	-0.03699	0.0379	0.331418	>0.999999999999999	No
ACX60_RS02340	WP_000893466.1	K07058	membrane protein	1.01864	0.165678	0.0169983	95	1.02423	0.187337	0.0195312	92	0.987844	0.233048	0.0241659	93	0.005594	0.02584	0.828847	>0.999999999999999	No	-0.0308	0.02944	0.296928	>0.999999999999999	No
ACX60_RS02345	WP_001183347.1	wrbA	tryptophan repressor-binding protein	1.04795	0.075079	0.0139418	29	1.05237	0.128031	0.0237748	29	1.0472	0.109	0.0205991	28	0.004423	0.02756	0.873072	>0.999999999999999	No	-0.0007482	0.02472	0.975961	>0.999999999999999	No
ACX60_RS02350	WP_000543071.1	xpt	xanthine phosphoribosyltransferase	1.0034	0.1646	0.0322808	26	0.967844	0.171697	0.0343394	25	0.992086	0.168053	0.0329578	26	-0.03555	0.04709	0.453849	>0.999999999999999	No	-0.01131	0.04613	0.807285	>0.999999999999999	No
ACX60_RS02355	WP_000201544.1		hypothetical protein	0.994972	0.210195	0.0397231	28	1.01996	0.184546	0.0336933	30	0.97911	0.23906	0.0436462	30	0.02499	0.05185	0.631779	>0.999999999999999	No	-0.01586	0.05928	0.790008	>0.999999999999999	No
ACX60_RS02360	WP_001193955.1		hypothetical protein	0.917522	0.136079	0.0304281	20	0.784451	0.232346	0.0563521	17	0.564679	0.272075	0.0659879	17	-0.1331	0.06148	0.0373295	>0.999999999999999	No	-0.3528	0.06911	1.16665e-05	0.00147633	Yes
ACX60_RS02365	WP_000914771.1	tonB	cell envelope biogenesis protein TonB	1.03994	0.0602561	0.0120512	25	1.05748	0.0994968	0.0195129	26	1.03399	0.139402	0.026828	27	0.01754	0.02315	0.452253	>0.999999999999999	No	-0.005954	0.03021	0.844569	>0.999999999999999	No
ACX60_RS02370	WP_000703571.1	ybeY, yqfG	endoribonuclease YbeY	0.1	X	X	1	0.1	X	X	1	0.680786	0	0	1
ACX60_RS02375	WP_000122983.1	phoH, phoL	ATP-binding protein	0.448261	0.300588	0.0729033	17	0.370595	0.294869	0.0715163	17	0.337726	0.306744	0.0723001	18	-0.07767	0.1021	0.452525	>0.999999999999999	No	-0.1105	0.1027	0.289773	>0.999999999999999	No
ACX60_RS02380	WP_049594797.1	miaB	tRNA (N6-isopentenyl adenosine(37)-C2)-methylthiotransferase MiaB	1.02284	0.136184	0.0159392	73	1.07178	0.14213	0.0166351	73	1.0829	0.196004	0.0230993	72	0.04893	0.02304	0.0353858	>0.999999999999999	No	0.06006	0.028	0.0336323	0.731921	No
ACX60_RS02385	WP_000792526.1	slt	lytic transglycosylase	1.04111	0.167458	0.0119613	196	0.917036	0.210455	0.0155573	183	0.85465	0.305576	0.0227763	180	-0.1241	0.01947	5.45418e-10	3.76371e-07	Yes	-0.1865	0.02514	8.14e-13	4.63565e-10	Yes
ACX60_RS02390	WP_000877281.1	rnaA	hypothetical protein	0.921888	0.143763	0.0262475	30	0.485052	0.369874	0.0698997	28	0.361605	0.437792	0.0812959	29	-0.4368	0.07276	1.49686e-07	7.37801e-05	Yes	-0.5603	0.08425	1.21464e-08	2.7667e-06	Yes
ACX60_RS02395	WP_000813006.1	mdh	malate dehydrogenase	0.612497	0.480353	0.144832	11	0.614928	0.320492	0.0966319	11	0.613142	0.353431	0.106563	11	0.002431	0.1741	0.988998	>0.999999999999999	No	0.0006451	0.1798	0.997173	>0.999999999999999	No
ACX60_RS02400	WP_000462894.1		hypothetical protein	0.995235	0.234337	0.0585843	16	0.990039	0.248259	0.0620647	16	0.972072	0.237315	0.0612746	15	-0.005196	0.08535	0.951854	>0.999999999999999	No	-0.02316	0.08474	0.786522	>0.999999999999999	No
ACX60_RS02405	WP_000334849.1		hypothetical protein	0.965431	0.269348	0.0431302	39	0.946497	0.25381	0.0396384	41	0.977066	0.265275	0.0391127	46	-0.01893	0.05849	0.747021	>0.999999999999999	No	0.01163	0.05815	0.841904	>0.999999999999999	No
ACX60_RS02410	WP_000556102.1	K07394	oxidoreductase	0.999418	0.18899	0.0240018	62	1.01141	0.21377	0.0275975	60	0.97181	0.222168	0.0299572	55	0.01199	0.0365	0.743101	>0.999999999999999	No	-0.02761	0.03802	0.469189	>0.999999999999999	No
ACX60_RS02415	WP_001109438.1	rlmJ	hypothetical protein	0.766615	0.252226	0.0445876	32	0.534545	0.33023	0.0602914	30	0.543782	0.32442	0.0582675	31	-0.2321	0.07434	0.00276615	0.35453	No	-0.2228	0.07308	0.00339122	0.154847	No
ACX60_RS02420	WP_000180205.1	CHO1, pssA	CDP-diacylglycerol--serine O-phosphatidyltransferase	0.583164	0.406393	0.203196	4	0.218616	0.248933	0.124467	4	0.0550635	0.106049	0.0530245	4	-0.3645	0.2383	0.176921	>0.999999999999999	No	-0.5281	0.21	0.0456092	0.820174	No
ACX60_RS02425	WP_001125217.1		hypothetical protein	1.02392	0.183113	0.0194099	89	1.01378	0.225597	0.0239133	89	1.04356	0.221511	0.0233494	90	-0.01014	0.0308	0.742354	>0.999999999999999	No	0.01964	0.0304	0.518936	>0.999999999999999	No
ACX60_RS02455	WP_000455817.1		S-(hydroxymethyl)glutathione synthase	1.05902	0.0560538	0.0122319	21	1.00716	0.118566	0.0258732	21	0.996275	0.14397	0.0314168	21	-0.05186	0.02862	0.0774661	>0.999999999999999	No	-0.06275	0.03371	0.070077	0.967682	No
ACX60_RS02460	WP_009517740.1		hypothetical protein	0.995636	0.203127	0.0377198	29	1.00629	0.206637	0.0383716	29	0.994985	0.273162	0.0490613	31	0.01065	0.05381	0.843831	>0.999999999999999	No	-0.0006518	0.06249	0.991714	>0.999999999999999	No
ACX60_RS02465	WP_001176664.1	ACADM, acd	acyl-CoA dehydrogenase	1.03369	0.17551	0.0192647	83	1.01095	0.236343	0.0260997	82	1.04387	0.214803	0.023867	81	-0.02275	0.03238	0.483397	>0.999999999999999	No	0.01018	0.0306	0.73976	>0.999999999999999	No
ACX60_RS02470	WP_000562197.1		TetR family transcriptional regulator	1.09755	0.216905	0.0389573	31	1.0854	0.220917	0.0403337	30	1.05254	0.228164	0.0447467	26	-0.01214	0.05606	0.829256	>0.999999999999999	No	-0.045	0.05906	0.449341	>0.999999999999999	No
ACX60_RS02475	WP_000002859.1		terpene utilization protein AtuA	1.01341	0.193765	0.019776	96	1.01706	0.219308	0.0235122	87	1.02293	0.196374	0.0208156	89	0.00365	0.03054	0.904985	>0.999999999999999	No	0.009526	0.0287	0.740319	>0.999999999999999	No
ACX60_RS02480	WP_000121939.1	atuB	2,4-dienoyl-CoA reductase	1.04926	0.14248	0.0190397	56	1.05378	0.233415	0.0303881	59	1.0278	0.171051	0.0234956	53	0.004519	0.03629	0.90114	>0.999999999999999	No	-0.02146	0.03009	0.47724	>0.999999999999999	No
ACX60_RS02485	WP_000154082.1	atuC	acetyl-CoA carboxylase carboxyltransferase subunit	0.988961	0.229479	0.0270443	72	1.02473	0.227371	0.0266117	73	0.992041	0.245847	0.0289733	72	0.03577	0.03794	0.347356	>0.999999999999999	No	0.00308	0.03963	0.938171	>0.999999999999999	No
ACX60_RS02490	WP_000673011.1	atuD	acyl-CoA dehydrogenase	1.04914	0.123652	0.0173147	51	1.05287	0.152966	0.0212126	52	1.03103	0.191899	0.0261142	54	0.003724	0.02744	0.892316	>0.999999999999999	No	-0.01811	0.03171	0.569142	>0.999999999999999	No
ACX60_RS02495	WP_000175504.1	atuE	enoyl-CoA hydratase	1.02004	0.267202	0.0363615	54	1.06801	0.239154	0.0325447	54	1.02597	0.197399	0.0284921	48	0.04797	0.0488	0.327848	>0.999999999999999	No	0.005938	0.04701	0.899732	>0.999999999999999	No
ACX60_RS02500	WP_000672551.1	atuF	3-methylcrotonyl-CoA carboxylase subunit alpha	1.01569	0.19918	0.0217323	84	1.03094	0.149014	0.0163564	83	0.980591	0.258119	0.0278337	86	0.01526	0.02725	0.576278	>0.999999999999999	No	-0.03509	0.03542	0.323192	>0.999999999999999	No
ACX60_RS02505	WP_000863328.1		hypothetical protein	1.04111	0.0504594	0.0115762	19	1.0555	0.0947446	0.020675	21	1.07681	0.0474871	0.0111928	18	0.01439	0.02438	0.558535	>0.999999999999999	No	0.0357	0.01613	0.0334856	0.731921	No
ACX60_RS02510	WP_000003707.1	sspB	stringent starvation protein B	1.03963	0.216532	0.0330208	43	0.993093	0.186263	0.0302158	38	0.958071	0.31313	0.0507964	38	-0.04654	0.04518	0.306113	>0.999999999999999	No	-0.08156	0.05926	0.172634	>0.999999999999999	No
ACX60_RS02515	WP_000110146.1	sspA, mglA	starvation protein A	0.985498	0.27875	0.0386557	52	1.02728	0.291007	0.0385449	57	1.00761	0.330452	0.0430211	59	0.04179	0.0547	0.446594	>0.999999999999999	No	0.02211	0.05846	0.706006	>0.999999999999999	No
ACX60_RS02520	WP_000224786.1	RP-S9, MRPS9, rpsI	30S ribosomal protein S9	0.1	X	X		0.1	X	X		0.1	X	X
ACX60_RS02525	WP_000854895.1	RP-L13, MRPL13, rplM	50S ribosomal protein L13	0.1	X	X		0.1	X	X		0.1	X	X
ACX60_RS02530	WP_000636499.1	pdxA	4-hydroxythreonine-4-phosphate dehydrogenase PdxA	0.1	X	X	1	0.1	X	X	1	0.381878	0	0	1
ACX60_RS02535	WP_000284347.1	ksgA	16S rRNA (adenine(1518)-N(6)/adenine(1519)-N(6))- dimethyltransferase	0.856066	0.179016	0.0258387	48	0.85317	0.166607	0.0240477	48	0.774514	0.223741	0.031963	49	-0.002895	0.0353	0.934805	>0.999999999999999	No	-0.08155	0.04119	0.0506351	0.865024	No
ACX60_RS02540	WP_000167246.1	apaH	bis(5'-nucleosyl)-tetraphosphatase (symmetrical)	0.907115	0.271466	0.03292	68	0.960472	0.204056	0.0257087	63	0.998816	0.22508	0.0277055	66	0.05336	0.04222	0.208569	>0.999999999999999	No	0.0917	0.04315	0.0354241	0.765582	No
ACX60_RS02545	WP_000514366.1		signal peptidase	1.00158	0.17496	0.0242625	52	0.956859	0.255103	0.036821	48	0.996091	0.255233	0.0360953	50	-0.04472	0.04346	0.306037	>0.999999999999999	No	-0.005485	0.04318	0.899185	>0.999999999999999	No
ACX60_RS02550	WP_000480818.1		L-rhamnonate dehydratase	1.04857	0.169851	0.025902	43	1.03795	0.16714	0.0264271	40	1.00985	0.189565	0.0299729	40	-0.01062	0.03703	0.774985	>0.999999999999999	No	-0.03872	0.03946	0.329338	>0.999999999999999	No
ACX60_RS02555	WP_000357904.1		membrane protein	1.04801	0.123108	0.0246216	25	1.08259	0.137049	0.0274099	25	1.02151	0.130319	0.0250799	27	0.03458	0.03684	0.352671	>0.999999999999999	No	-0.0265	0.03522	0.45539	>0.999999999999999	No
ACX60_RS02560	WP_000456884.1	hflX	GTP-binding protein	1.05718	0.167107	0.0135989	151	1.02963	0.232135	0.0197607	138	1.01127	0.195392	0.0168793	134	-0.02755	0.02365	0.244915	>0.999999999999999	No	-0.04591	0.02148	0.0333988	0.731921	No
ACX60_RS02565	WP_000195147.1	plsC	acyltransferase	1.00775	0.244781	0.0299047	67	1.00072	0.268099	0.0330007	66	1.03261	0.242912	0.0294574	68	-0.007037	0.0445	0.874614	>0.999999999999999	No	0.02486	0.04197	0.554702	>0.999999999999999	No
ACX60_RS02570	WP_000079184.1	clsC	phospholipase	1.02927	0.167406	0.0192028	76	1.04699	0.228601	0.0257196	79	1.06071	0.238811	0.0281442	72	0.01772	0.03229	0.583924	>0.999999999999999	No	0.03144	0.03376	0.353131	>0.999999999999999	No
ACX60_RS02575	WP_000267335.1	K07098	phosphohydrolase	1.01605	0.219662	0.0202215	118	1.01739	0.253578	0.0234433	117	1.02946	0.222951	0.0206119	117	0.001342	0.03094	0.965432	>0.999999999999999	No	0.01341	0.02887	0.642697	>0.999999999999999	No
ACX60_RS02580	WP_001097560.1		membrane protein	0.937512	0.238329	0.0508119	22	1.03705	0.268388	0.0536775	25	0.977111	0.283378	0.0566756	25	0.09954	0.07449	0.188153	>0.999999999999999	No	0.0396	0.07697	0.609455	>0.999999999999999	No
ACX60_RS02585	WP_002014284.1	tpbB	membrane protein	1.02151	0.208751	0.0218831	91	0.996158	0.182973	0.0203303	81	0.973679	0.267801	0.0285477	88	-0.02535	0.0301	0.400816	>0.999999999999999	No	-0.04783	0.03582	0.183512	>0.999999999999999	No
ACX60_RS02590	WP_001985194.1		hypothetical protein	1.05156	0.193948	0.0259174	56	1.05472	0.175292	0.0240782	53	1.03968	0.196505	0.0272503	52	0.003154	0.03548	0.929319	>0.999999999999999	No	-0.01188	0.03759	0.752494	>0.999999999999999	No
ACX60_RS02620	WP_049594874.1	DLD, lpd, pdhD	dihydrolipoyl dehydrogenase	1.01391	0.153801	0.0196922	61	1.02977	0.215321	0.0275691	61	1.02814	0.148295	0.0193064	59	0.01586	0.03388	0.640476	>0.999999999999999	No	0.01423	0.02759	0.60705	>0.999999999999999	No
ACX60_RS02625	WP_000779308.1		hypothetical protein	1.01555	0.189536	0.0240711	62	1.01768	0.200431	0.0258755	60	1.02399	0.25194	0.0325253	60	0.002131	0.03531	0.951971	>0.999999999999999	No	0.008436	0.04028	0.834465	>0.999999999999999	No
ACX60_RS02630	WP_001293924.1		oxidoreductase	1.00318	0.316465	0.0791162	16	1.04238	0.29545	0.0762848	15	0.969383	0.373493	0.0880332	18	0.03921	0.1102	0.72448	>0.999999999999999	No	-0.03379	0.1195	0.779241	>0.999999999999999	No
ACX60_RS02635	WP_000543480.1		hypothetical protein	0.990471	0.207903	0.0268402	60	0.995277	0.218566	0.0297431	54	0.979485	0.247835	0.0325424	58	0.004806	0.03996	0.90448	>0.999999999999999	No	-0.01099	0.04206	0.794393	>0.999999999999999	No
ACX60_RS02640	WP_000587649.1	trxC	thiol disulfide reductase thioredoxin	0.971148	0.228406	0.041701	30	0.977597	0.222863	0.04289	27	1.03697	0.245542	0.0441007	31	0.006449	0.0599	0.914655	>0.999999999999999	No	0.06582	0.06077	0.283122	>0.999999999999999	No
ACX60_RS02645	WP_001287659.1	yciA	acyl-CoA thioesterase	0.940605	0.320239	0.0965557	11	1.01398	0.248966	0.075066	11	1.04119	0.311184	0.0803473	15	0.07337	0.1223	0.555281	>0.999999999999999	No	0.1006	0.125	0.42904	>0.999999999999999	No
ACX60_RS02650	WP_000083577.1		DUF4442 domain-containing protein	0.907693	0.260234	0.0695505	14	0.916456	0.275136	0.0735332	14	0.93739	0.345519	0.0892127	15	0.008763	0.1012	0.931669	>0.999999999999999	No	0.0297	0.1142	0.796875	>0.999999999999999	No
ACX60_RS02655	WP_000538650.1		hypothetical protein	0.983046	0.0746579	0.030479	6	1.06939	0.061786	0.025224	6	1.05266	0.0709319	0.0289578	6	0.08634	0.03956	0.0540305	>0.999999999999999	No	0.06961	0.04204	0.128763	>0.999999999999999	No
ACX60_RS02660	WP_000957703.1		hypothetical protein	0.986574	0.203595	0.0334708	37	1.02952	0.139591	0.0226447	38	1.01517	0.25521	0.0408663	39	0.04294	0.04021	0.289112	>0.999999999999999	No	0.0286	0.05314	0.592092	>0.999999999999999	No
ACX60_RS02665	WP_000134309.1		hypothetical protein	0.975394	0.273608	0.0334265	67	0.985785	0.208121	0.0256179	66	0.981972	0.309002	0.0380356	66	0.01039	0.0422	0.805883	>0.999999999999999	No	0.006577	0.05059	0.896755	>0.999999999999999	No
ACX60_RS02670	WP_000506715.1		hypothetical protein	0.981547	0.206298	0.022922	81	0.99162	0.222165	0.0253181	77	0.937237	0.341361	0.0381653	80	0.01007	0.03409	0.768002	>0.999999999999999	No	-0.04431	0.04439	0.319701	>0.999999999999999	No
ACX60_RS02675			hypothetical protein	1.05042	0.117391	0.0225919	27	1.03201	0.144551	0.030141	23	1.04953	0.199576	0.0416145	23	-0.01841	0.03704	0.621485	>0.999999999999999	No	-0.0008868	0.04551	0.984533	>0.999999999999999	No
ACX60_RS02680	WP_000762709.1		hypothetical protein	1.02402	0.239612	0.0423578	32	1.02667	0.240105	0.0470884	26	1.04909	0.175585	0.0326052	29	0.002643	0.06332	0.966862	>0.999999999999999	No	0.02506	0.05426	0.645876	>0.999999999999999	No
ACX60_RS02685	WP_001177189.1		hypothetical protein	1.01153	0.164572	0.0202574	66	1.03198	0.187771	0.0227705	68	1.01697	0.185227	0.0224621	68	0.02044	0.03054	0.504405	>0.999999999999999	No	0.005438	0.0303	0.857852	>0.999999999999999	No
ACX60_RS02690	WP_001063876.1		hypothetical protein	1.01405	0.132919	0.0260676	26	1.05727	0.187069	0.0353527	28	1.02489	0.168436	0.0351213	23	0.04322	0.04447	0.335668	>0.999999999999999	No	0.01084	0.04311	0.802467	>0.999999999999999	No
ACX60_RS02695	WP_001017139.1		hypothetical protein	1.04505	0.125249	0.0157799	63	1.03383	0.176013	0.0225361	61	1.00666	0.150538	0.0197666	58	-0.01122	0.02737	0.682576	>0.999999999999999	No	-0.03838	0.0251	0.128897	>0.999999999999999	No
ACX60_RS02700	WP_000479026.1		hypothetical protein	1.07219	0.040006	0.0141443	8	1.07589	0.0430558	0.0152225	8	1.088	0.0761721	0.0269309	8	0.003691	0.02078	0.861548	>0.999999999999999	No	0.0158	0.03042	0.611514	>0.999999999999999	No
ACX60_RS02705	WP_000489162.1		hypothetical protein	1.08086	0.0844276	0.0377572	5	1.07681	0.056043	0.0250632	5	1.05022	0.0685059	0.0306368	5	-0.004049	0.04532	0.93101	>0.999999999999999	No	-0.03064	0.04862	0.546115	>0.999999999999999	No
ACX60_RS02710	WP_000790977.1		hypothetical protein	0.906761	0.152008	0.0877618	3	0.991111	0.0797156	0.0460238	3	0.897375	0.193562	0.111753	3	0.08435	0.0991	0.442624	>0.999999999999999	No	-0.009386	0.1421	0.950503	>0.999999999999999	No
ACX60_RS02715	WP_000942647.1		hypothetical protein	0.99697	0.152979	0.0238913	41	1.0202	0.185744	0.0283258	43	0.988613	0.27315	0.042148	42	0.02323	0.03723	0.534395	>0.999999999999999	No	-0.008356	0.04876	0.864354	>0.999999999999999	No
ACX60_RS02720	WP_001985473.1		hypothetical protein	1.00389	0.231981	0.0357955	42	0.955058	0.249924	0.041654	36	0.961649	0.227423	0.0359588	40	-0.04883	0.0546	0.37403	>0.999999999999999	No	-0.04224	0.05076	0.407869	>0.999999999999999	No
ACX60_RS02725	WP_001067865.1		hypothetical protein	1.02722	0.108818	0.0237459	21	1.02613	0.139989	0.0291896	23	1.05436	0.232611	0.0447659	27	-0.001093	0.03806	0.977227	>0.999999999999999	No	0.02714	0.055	0.624091	>0.999999999999999	No
ACX60_RS02730	WP_000553831.1		hypothetical protein	0.991507	0.215338	0.0597239	13	1.08079	0.218549	0.0564292	15	1.04067	0.171084	0.0474502	13	0.08929	0.08226	0.287673	>0.999999999999999	No	0.04916	0.07628	0.525388	>0.999999999999999	No
ACX60_RS02735	WP_000951143.1		hypothetical protein	1.03814	0.198267	0.0228939	75	1.02379	0.253478	0.0292692	75	1.03445	0.269626	0.0317758	72	-0.01434	0.03716	0.700042	>0.999999999999999	No	-0.003687	0.03892	0.924672	>0.999999999999999	No
ACX60_RS02740	WP_002037196.1	pcoD	copper resistance protein CopD	1.04211	0.163957	0.0259238	40	1.0424	0.164871	0.0260684	40	0.999617	0.216969	0.0338848	41	0.0002867	0.03676	0.993798	>0.999999999999999	No	-0.0425	0.04281	0.323903	>0.999999999999999	No
ACX60_RS02745	WP_000689223.1	copC, pcoC	copper resistance protein C	1.06878	0.140927	0.0281854	25	1.0856	0.154418	0.0329221	22	1.08282	0.154436	0.0329259	22	0.01682	0.04308	0.698068	>0.999999999999999	No	0.01404	0.04308	0.746008	>0.999999999999999	No
ACX60_RS02750	WP_000349570.1	copA, ATP7	haloacid dehalogenase	0.995302	0.201036	0.0163601	151	1.00034	0.174771	0.0145139	145	1.01213	0.181917	0.0148535	150	0.005038	0.02193	0.818469	>0.999999999999999	No	0.01683	0.0221	0.447086	>0.999999999999999	No
ACX60_RS02755	WP_000149041.1	cusS, copS, silS	two-component sensor histidine kinase	1.04226	0.147764	0.016731	78	1.03196	0.1389	0.0160387	75	1.03654	0.156529	0.0175005	80	-0.01031	0.02321	0.65751	>0.999999999999999	No	-0.005726	0.02423	0.813478	>0.999999999999999	No
ACX60_RS02760	WP_001221582.1	cusR, copR, silR	DNA-binding response regulator	1.0143	0.175165	0.0238369	54	1.03536	0.16198	0.0220427	54	1.01115	0.213492	0.0290526	54	0.02106	0.03247	0.517979	>0.999999999999999	No	-0.003151	0.03758	0.933329	>0.999999999999999	No
ACX60_RS02765	WP_000853614.1		hypothetical protein	0.956846	0.33068	0.0624927	28	1.0151	0.231033	0.043661	28	0.908504	0.312142	0.0569891	30	0.05825	0.07623	0.448105	>0.999999999999999	No	-0.04834	0.08441	0.56912	>0.999999999999999	No
ACX60_RS02770	WP_000038713.1		copper oxidase	1.0301	0.169343	0.0152692	123	1.04284	0.165046	0.0149425	122	1.02571	0.170882	0.015866	116	0.01274	0.02137	0.551449	>0.999999999999999	No	-0.004388	0.02201	0.842176	>0.999999999999999	No
ACX60_RS02775	WP_000557535.1	pcoB, copB	copper resistance protein CopB	1.00299	0.153371	0.0196371	61	1.01103	0.186358	0.0232948	64	1.03294	0.176755	0.021757	66	0.008033	0.03061	0.793422	>0.999999999999999	No	0.02994	0.02947	0.311596	>0.999999999999999	No
ACX60_RS02780	WP_000771461.1		hypothetical protein	1.06918	0.0882979	0.0173166	26	1.04665	0.165507	0.0324587	26	1.01112	0.18026	0.0375868	23	-0.02253	0.03679	0.543065	>0.999999999999999	No	-0.05806	0.03983	0.151539	>0.999999999999999	No
ACX60_RS02785	WP_000675248.1		cytochrome c	0.993546	0.208416	0.0307292	46	1.02024	0.246722	0.0356112	48	1.0229	0.2327	0.0339428	47	0.02669	0.04721	0.573141	>0.999999999999999	No	0.02935	0.04584	0.523556	>0.999999999999999	No
ACX60_RS02790	WP_000945697.1	cusB, silB	hemolysin D	1.00258	0.169011	0.0152392	123	1.02457	0.163073	0.0151409	116	0.988992	0.183454	0.0174916	110	0.02199	0.0215	0.307474	>0.999999999999999	No	-0.01359	0.02309	0.556844	>0.999999999999999	No
ACX60_RS02795	WP_000561670.1	cusA, silA	cation efflux system protein CusA	0.998658	0.201058	0.0135246	221	0.986442	0.224862	0.0151602	220	0.975719	0.280751	0.0192821	212	-0.01222	0.02031	0.54785	>0.999999999999999	No	-0.02294	0.02339	0.327396	>0.999999999999999	No
ACX60_RS02800	WP_000911301.1		copper-binding protein CusF	1.00299	0.296182	0.0740455	16	0.924665	0.307706	0.0769265	16	0.956457	0.38217	0.0926897	17	-0.07832	0.1068	0.468933	>0.999999999999999	No	-0.04653	0.1196	0.69983	>0.999999999999999	No
ACX60_RS02805	WP_001086231.1		ferrous iron transporter B	1.03213	0.15188	0.0135305	126	1.01958	0.19585	0.0175879	124	1.00134	0.193415	0.0175831	121	-0.01255	0.02215	0.57152	>0.999999999999999	No	-0.03079	0.02208	0.164441	>0.999999999999999	No
ACX60_RS02810	WP_001048216.1		hypothetical protein	1.03554	0.0804741	0.0284519	8	1.06862	0.0791108	0.0279699	8	1.09646	0.183695	0.0612315	9	0.03308	0.0399	0.420897	>0.999999999999999	No	0.06092	0.07045	0.40076	>0.999999999999999	No
ACX60_RS02815	WP_000537297.1		cation transporter	1.00005	0.17525	0.0236307	55	1.01022	0.134071	0.0180781	55	1.03475	0.204937	0.0284196	52	0.01017	0.02975	0.73325	>0.999999999999999	No	0.0347	0.0368	0.347806	>0.999999999999999	No
ACX60_RS02820	WP_000480875.1		Cd(II)/Pb(II)-responsive transcriptional regulator	1.02195	0.274148	0.0413293	44	0.990805	0.297208	0.0464161	41	0.991262	0.3068	0.0485094	40	-0.03114	0.06197	0.616627	>0.999999999999999	No	-0.03069	0.06338	0.629596	>0.999999999999999	No
ACX60_RS02825	WP_001019256.1		hypothetical protein	1.00657	0.164262	0.0141374	135	1.00023	0.180252	0.0156889	132	0.982329	0.19786	0.0173535	130	-0.006341	0.0211	0.763966	>0.999999999999999	No	-0.02425	0.02231	0.278034	>0.999999999999999	No
ACX60_RS02830	WP_000860807.1		hypothetical protein	0.965227	0.193399	0.0386797	25	1.00026	0.170525	0.034105	25	0.982209	0.153204	0.0312726	24	0.03503	0.05157	0.500229	>0.999999999999999	No	0.01698	0.04998	0.735534	>0.999999999999999	No
ACX60_RS02835	WP_001093469.1		hypothetical protein	1.00351	0.19943	0.055312	13	1.03483	0.0783484	0.0217299	13	1.03688	0.0841676	0.0233439	13	0.03133	0.05943	0.602946	>0.999999999999999	No	0.03337	0.06004	0.583441	>0.999999999999999	No
ACX60_RS02840	WP_000910421.1		integrase	0.999058	0.199173	0.0216034	85	1.00097	0.241033	0.0262989	84	0.991474	0.265929	0.028844	85	0.001911	0.034	0.955243	>0.999999999999999	No	-0.007584	0.03604	0.833564	>0.999999999999999	No
ACX60_RS02845	WP_001138893.1	yajQ	nucleotide-binding protein	0.970009	0.252216	0.076046	11	1.05465	0.17239	0.0478125	13	0.95992	0.252837	0.0799541	10	0.08464	0.08703	0.341343	>0.999999999999999	No	-0.01009	0.1103	0.928094	>0.999999999999999	No
ACX60_RS02850	WP_000619820.1		sulfurtransferase	1.01219	0.204413	0.0566939	13	0.982456	0.289208	0.0802118	13	1.074	0.20754	0.0599118	12	-0.02973	0.09822	0.764719	>0.999999999999999	No	0.06181	0.08243	0.460987	>0.999999999999999	No
ACX60_RS02855	WP_001043506.1	mnmC	FAD-dependent cmnm(5)s(2)U34 oxidoreductase	1.02046	0.12066	0.0141222	73	1.01277	0.127878	0.0148655	74	1.016	0.198271	0.0230486	74	-0.007687	0.02051	0.708409	>0.999999999999999	No	-0.004459	0.02712	0.869614	>0.999999999999999	No
ACX60_RS02860	WP_001175200.1	elsS	hypothetical protein	1.01163	0.15556	0.0262944	35	0.984627	0.20717	0.0355294	34	0.913756	0.204283	0.0366903	31	-0.027	0.04402	0.541737	>0.999999999999999	No	-0.09787	0.04441	0.0311313	0.718692	No
ACX60_RS02865	WP_001115787.1	K09780	hypothetical protein	0.993249	0.0359427	0.0103758	12	0.923028	0.220398	0.0636234	12	0.864274	0.152535	0.044033	12	-0.07022	0.06446	0.287811	>0.999999999999999	No	-0.129	0.04524	0.00929197	0.328826	No
ACX60_RS02870	WP_000645707.1	ispZ	intracellular septation protein (IspZ)	0.488797	0.26668	0.0628571	18	0.13483	0.16419	0.0423937	15	0.258189	0.272637	0.0703947	15	-0.354	0.07909	9.59209e-05	0.0236397	Yes	-0.2306	0.09418	0.0201955	0.575017	No
ACX60_RS02875	WP_001161542.1	E3.1.3.97	phosphatase	1.03221	0.145201	0.023871	37	1.08112	0.138979	0.0222545	39	1.03193	0.157314	0.0287214	30	0.04891	0.0326	0.137757	>0.999999999999999	No	-0.0002812	0.03703	0.993965	>0.999999999999999	No
ACX60_RS02880	WP_000637023.1	yneE, BEST	hypothetical protein	1.00695	0.184834	0.0242699	58	0.985358	0.225451	0.0303998	55	1.0382	0.234199	0.0299862	61	-0.02159	0.0387	0.577965	>0.999999999999999	No	0.03125	0.03881	0.422238	>0.999999999999999	No
ACX60_RS02885	WP_001985895.1	radC	hypothetical protein	0.93703	0.252913	0.0410278	38	0.971122	0.283936	0.0428049	44	0.950179	0.324209	0.0472908	47	0.03409	0.0598	0.570203	>0.999999999999999	No	0.01315	0.06426	0.838364	>0.999999999999999	No
ACX60_RS02890	WP_000006962.1	coaBC, dfp	phosphopantothenate synthase	0.1	X	X	1	0.1	X	X	1	0.1	X	X	1
ACX60_RS02895	WP_000170142.1	secF	preprotein translocase subunit SecF	0.1	X	X		0.1	X	X		0.1	X	X
ACX60_RS02900	WP_001270222.1	secD	preprotein translocase subunit SecD	0.1	X	X	1	0.201959	2.77556e-17	2.77556e-17	1	0.1	X	X	1
ACX60_RS02905	WP_000051669.1	yajC	preprotein translocase subunit YajC	0.1	X	X		0.1	X	X		0.1	X	X
ACX60_RS02910	WP_000667229.1	tgt, QTRT1	tRNA guanosine(34) transglycosylase Tgt	0.936767	0.176788	0.0211302	70	0.960338	0.22599	0.025754	77	0.922776	0.229666	0.0268803	73	0.02357	0.0337	0.485392	>0.999999999999999	No	-0.01399	0.03438	0.684632	>0.999999999999999	No
ACX60_RS02915	WP_000147154.1	lemA	membrane protein	1.00296	0.0985109	0.0246277	16	1.04987	0.100143	0.0242883	17	0.984358	0.171445	0.0415816	17	0.04691	0.03461	0.185083	>0.999999999999999	No	-0.0186	0.04909	0.707325	>0.999999999999999	No
ACX60_RS02920	WP_001121092.1		hypothetical protein	1.01213	0.158578	0.0201394	62	1.01436	0.173629	0.021536	65	1.04562	0.215324	0.0265046	66	0.002225	0.02955	0.940091	>0.999999999999999	No	0.03349	0.0336	0.320857	>0.999999999999999	No
ACX60_RS02925	WP_001177138.1	queA	tRNA preQ1(34) S-adenosylmethionine ribosyltransferase-isomerase QueA	0.962788	0.196698	0.029322	45	1.00289	0.192231	0.0289799	44	0.98746	0.202567	0.0312567	42	0.0401	0.04124	0.333565	>0.999999999999999	No	0.02467	0.04281	0.565958	>0.999999999999999	No
ACX60_RS02935	WP_001118986.1		hypothetical protein	1.00717	0.185622	0.0195663	90	1.02938	0.149859	0.015975	88	1.02504	0.196829	0.0206333	91	0.0222	0.02532	0.381727	>0.999999999999999	No	0.01786	0.02844	0.530798	>0.999999999999999	No
ACX60_RS02940	WP_000005458.1		hypothetical protein	1.03775	0.144155	0.0330715	19	0.982683	0.191279	0.0450848	18	0.982879	0.113602	0.0267763	18	-0.05507	0.05549	0.327765	>0.999999999999999	No	-0.05488	0.04283	0.20853	>0.999999999999999	No
ACX60_RS02945	WP_049594875.1		hypothetical protein	1.07028	0.217477	0.0498927	19	1.01245	0.180347	0.0450867	16	1.00616	0.208116	0.0504756	17	-0.05782	0.06835	0.403667	>0.999999999999999	No	-0.06412	0.07115	0.373857	>0.999999999999999	No
ACX60_RS02950	WP_000392942.1		transcriptional regulator	1.00262	0.0656365	0.023206	8	1.00956	0.0842242	0.0297778	8	0.997814	0.083876	0.0296546	8	0.006939	0.03775	0.856813	>0.999999999999999	No	-0.004811	0.03766	0.900162	>0.999999999999999	No
ACX60_RS02955	WP_000527683.1		hypothetical protein	1.02973	0.176623	0.0282824	39	1.00434	0.264595	0.0413228	41	1.01024	0.217454	0.0348205	39	-0.02538	0.05056	0.617056	>0.999999999999999	No	-0.01948	0.04486	0.665277	>0.999999999999999	No
ACX60_RS02960	WP_079454673.1		hypothetical protein	1.01641	0.130461	0.0211636	38	1.03358	0.140958	0.0220139	41	0.984937	0.206698	0.0318941	42	0.01717	0.03063	0.576697	>0.999999999999999	No	-0.03147	0.03912	0.423614	>0.999999999999999	No
ACX60_RS02965	WP_000428610.1		hypothetical protein	1.02681	0.0659492	0.0131898	25	1.05004	0.150033	0.0283536	28	1.08268	0.257206	0.0486074	28	0.02323	0.03252	0.478208	>0.999999999999999	No	0.05586	0.05298	0.296645	>0.999999999999999	No
ACX60_RS02970	WP_000556350.1		hypothetical protein	1.004	0.10819	0.0408921	7	1.09104	0.167551	0.0633283	7	1.0491	0.165506	0.0625552	7	0.08704	0.07538	0.270719	>0.999999999999999	No	0.0451	0.07473	0.557437	>0.999999999999999	No
ACX60_RS02975	WP_000194111.1		two-component sensor histidine kinase	1.01714	0.204612	0.0301684	46	1.06829	0.256947	0.0367067	49	1.09091	0.183572	0.0262245	49	0.05115	0.04785	0.28785	>0.999999999999999	No	0.07377	0.03984	0.0672029	0.964757	No
ACX60_RS02980	WP_000990827.1	glnE	bifunctional glutamine synthetase adenylyltransferase/deadenyltransferase	1.01739	0.201679	0.0176208	131	0.984662	0.224577	0.0196967	130	0.997116	0.247917	0.0215784	132	-0.03273	0.02642	0.216483	>0.999999999999999	No	-0.02028	0.02788	0.467734	>0.999999999999999	No
ACX60_RS02985	WP_001046506.1	E2.6.1.42, ilvE	branched chain amino acid aminotransferase	1.01891	0.187468	0.0236188	63	1.05004	0.150051	0.0192121	61	1.0318	0.2208	0.0282706	61	0.03113	0.03055	0.310231	>0.999999999999999	No	0.0129	0.03674	0.726196	>0.999999999999999	No
ACX60_RS02990	WP_000548408.1	gtrOC1	nucleoside-diphosphate sugar epimerase	0.481886	0.257313	0.0548593	22	0.453448	0.286482	0.0597356	23	0.473686	0.273601	0.0583319	22	-0.02844	0.0813	0.728213	>0.999999999999999	No	-0.0082	0.08008	0.918927	>0.999999999999999	No
ACX60_RS02995	WP_000697425.1	gtrOC2	hypothetical protein	0.999065	0.146034	0.0191752	58	0.832506	0.199693	0.025361	62	0.662627	0.2838	0.0372648	58	-0.1666	0.03212	9.0335e-07	0.000290921	Yes	-0.3364	0.04191	9.88e-13	4.82486e-10	Yes
ACX60_RS03000	WP_000989966.1	pda1	polysaccharide deacetylase	0.997386	0.126475	0.0213781	35	0.719323	0.269705	0.046254	34	0.581414	0.362797	0.0613239	35	-0.2781	0.05048	6.20236e-07	0.000237778	Yes	-0.416	0.06494	1.64384e-08	3.51032e-06	Yes
ACX60_RS03005	WP_001033809.1	gtrOC3	hypothetical protein	0.993034	0.228914	0.0386935	35	0.670013	0.244482	0.0453992	29	0.50693	0.319479	0.0583286	30	-0.323	0.05928	9.27494e-07	0.000290921	Yes	-0.4861	0.06826	1.22662e-09	3.49249e-07	Yes
ACX60_RS03010	WP_000706916.1	gtrOC4	glycosyl transferase	0.986568	0.195999	0.0306099	41	0.543659	0.243907	0.0418298	34	0.332203	0.250126	0.0442165	32	-0.4429	0.05079	6.22e-13	7.15767e-10	Yes	-0.6544	0.05219	<0.000000000000001	<0.000000000000001	Yes
ACX60_RS03015	WP_000909272.1	ghy	hypothetical protein	0.94348	0.215573	0.0387181	31	0.810796	0.211724	0.0393162	29	0.796332	0.217475	0.0397053	30	-0.1327	0.05521	0.0194759	>0.999999999999999	No	-0.1471	0.05545	0.010215	0.345561	No
ACX60_RS03020	WP_000721908.1	gtrOC8	hypothetical protein	1.00403	0.196527	0.0303248	42	0.906831	0.205231	0.0312975	43	0.822837	0.217601	0.0331839	43	-0.0972	0.0436	0.0284985	>0.999999999999999	No	-0.1812	0.04501	0.000124893	0.0112295	Yes
ACX60_RS03025	WP_000598628.1	wecB	UDP-N-acetyl glucosamine 2-epimerase	0.974814	0.215335	0.0363982	35	1.05138	0.112903	0.019654	33	1.11507	0.22099	0.0368317	36	0.07657	0.04207	0.0733116	>0.999999999999999	No	0.1403	0.0518	0.0085358	0.309814	No
ACX60_RS03030	WP_001985908.1	gtrOC9	hypothetical protein	0.999746	0.194762	0.038196	26	0.954801	0.212584	0.0487701	19	0.930096	0.185332	0.0414416	20	-0.04494	0.06109	0.465911	>0.999999999999999	No	-0.06965	0.05673	0.226095	>0.999999999999999	No
ACX60_RS03035	WP_001251490.1		membrane protein	0.967108	0.0417791	0.0132117	10	0.981693	0.0760026	0.0240341	10	0.901369	0.11309	0.0357623	10	0.01458	0.02743	0.601372	>0.999999999999999	No	-0.06574	0.03812	0.101781	>0.999999999999999	No
ACX60_RS03040	WP_000986448.1	aspS	aspartate--tRNA ligase	0.1	X	X		0.1	X	X		0.1	X	X
ACX60_RS03045	WP_001116934.1		hypothetical protein	0.983524	0.205267	0.032869	39	1.00353	0.198818	0.0340969	34	1.00953	0.256807	0.0406048	40	0.02001	0.04747	0.674632	>0.999999999999999	No	0.02601	0.05239	0.620978	>0.999999999999999	No
ACX60_RS03050	WP_000899877.1	TC.FEV.OM	TonB-denpendent receptor	1.00959	0.189911	0.0159934	141	0.99932	0.221856	0.0186177	142	0.989577	0.182456	0.0153656	141	-0.01027	0.02456	0.676072	>0.999999999999999	No	-0.02001	0.02218	0.367627	>0.999999999999999	No
ACX60_RS03055	WP_001218069.1		phospholipase D	1.0285	0.144157	0.0159195	82	1.03777	0.15453	0.0178436	75	1.05201	0.256601	0.0290543	78	0.009264	0.02384	0.698089	>0.999999999999999	No	0.02351	0.0327	0.47321	>0.999999999999999	No
ACX60_RS03060	WP_001290059.1		hypothetical protein	0.928008	0.259055	0.071849	13	0.798333	0.268065	0.0743478	13	0.94547	0.137152	0.0380391	13	-0.1297	0.1034	0.221847	>0.999999999999999	No	0.01746	0.0813	0.831743	>0.999999999999999	No
ACX60_RS03065	WP_000743009.1		hypothetical protein	1.04755	0.0957085	0.0204051	22	1.07925	0.150713	0.0314259	23	1.06432	0.0959772	0.0209439	21	0.0317	0.03783	0.406722	>0.999999999999999	No	0.01678	0.02924	0.569256	>0.999999999999999	No
ACX60_RS03070	WP_001113293.1		hypothetical protein	0.954001	0.316134	0.072526	19	0.96321	0.310634	0.0732171	18	0.96616	0.288599	0.0645327	20	0.00921	0.1031	0.929336	>0.999999999999999	No	0.01216	0.09685	0.900765	>0.999999999999999	No
ACX60_RS03075	WP_001123422.1		acyl-CoA dehydrogenase	0.998747	0.178469	0.0172533	107	1.00383	0.218144	0.0209909	108	0.99885	0.23385	0.0219987	113	0.005085	0.0272	0.851872	>0.999999999999999	No	0.0001028	0.02816	0.997091	>0.999999999999999	No
ACX60_RS03080	WP_001136744.1		acyl-CoA dehydrogenase	1.0175	0.228484	0.0205184	124	1.02562	0.298635	0.0271486	121	1.01566	0.242313	0.021938	122	0.008121	0.03392	0.810993	>0.999999999999999	No	-0.001846	0.03002	0.951019	>0.999999999999999	No
ACX60_RS03085	WP_000784268.1		hypothetical protein	0.981764	0.260386	0.0650966	16	0.970567	0.260604	0.0632057	17	1.02426	0.259676	0.0649189	16	-0.0112	0.09074	0.902587	>0.999999999999999	No	0.04249	0.09193	0.647265	>0.999999999999999	No
ACX60_RS03090	WP_005119692.1	baeS, smeS	two-component sensor histidine kinase	0.980115	0.221735	0.0235038	89	0.982206	0.256981	0.0265056	94	0.994941	0.214105	0.0230876	86	0.002091	0.03557	0.953178	>0.999999999999999	No	0.01483	0.03297	0.653476	>0.999999999999999	No
ACX60_RS03095	WP_000680577.1	baeR, smeR	DNA-binding response regulator	0.953724	0.237481	0.0346401	47	0.99625	0.261266	0.0381096	47	0.963961	0.244119	0.0359934	46	0.04253	0.0515	0.411087	>0.999999999999999	No	0.01024	0.04994	0.838042	>0.999999999999999	No
ACX60_RS03100	WP_001160202.1	ydiU	hypothetical protein	1.02914	0.208721	0.0253111	68	1.02192	0.279487	0.0341448	67	1.04014	0.25415	0.0308202	68	-0.007219	0.04241	0.865111	>0.999999999999999	No	0.01101	0.03988	0.782994	>0.999999999999999	No
ACX60_RS03105	WP_000199593.1	SCD, desC	fatty acid desaturase	1.04723	0.139381	0.0171567	66	1.0094	0.17617	0.0220213	64	0.991671	0.205614	0.0259049	63	-0.03783	0.02782	0.176172	>0.999999999999999	No	-0.05556	0.0308	0.0736374	0.967682	No
ACX60_RS03110	WP_000701693.1		META domain-containing protein	1.05819	0.0967676	0.0241919	16	0.999352	0.125586	0.0348314	13	0.997889	0.0726037	0.0201366	13	-0.05884	0.04126	0.16536	>0.999999999999999	No	-0.0603	0.03243	0.0739377	0.967682	No
ACX60_RS03115	WP_001220108.1	E3.1.4.46, glpQ, ugpQ	glycerophosphoryl diester phosphodiesterase	1.01774	0.0541756	0.0131395	17	1.05185	0.0930505	0.0225681	17	1.03881	0.142964	0.033697	18	0.03412	0.02611	0.200712	>0.999999999999999	No	0.02107	0.03697	0.572566	>0.999999999999999	No
ACX60_RS03120	WP_000509981.1	MMAB, pduO	ATP--cobalamin adenosyltransferase	0.91132	0.263328	0.0488988	29	0.920975	0.264857	0.0483561	30	0.916646	0.353305	0.0615025	33	0.009656	0.06878	0.888848	>0.999999999999999	No	0.005326	0.08006	0.947183	>0.999999999999999	No
ACX60_RS03125	WP_038347280.1	btuB	ligand-gated channel protein	1.01599	0.163073	0.0120219	184	1.02077	0.157443	0.0120754	170	1.01352	0.206755	0.0157193	173	0.00478	0.01706	0.779538	>0.999999999999999	No	-0.002469	0.01965	0.900052	>0.999999999999999	No
ACX60_RS03130	WP_000083555.1	trpF	N-(5'-phosphoribosyl)anthranilate isomerase	1.018	0.191515	0.0375591	26	1.00147	0.0875872	0.0178787	24	1.00756	0.105213	0.0219385	23	-0.01653	0.04272	0.700589	>0.999999999999999	No	-0.01044	0.04498	0.817536	>0.999999999999999	No
ACX60_RS03135	WP_000372737.1	trpB	tryptophan synthase subunit beta	1.01012	0.150215	0.0146595	105	0.96453	0.208686	0.0201745	107	0.966116	0.208624	0.0205564	103	-0.04559	0.02501	0.0697862	>0.999999999999999	No	-0.044	0.02517	0.0819185	>0.999999999999999	No
ACX60_RS03140	WP_001139545.1		hypothetical protein	0.962923	0.206358	0.0278254	55	1.01732	0.174883	0.0229633	58	0.974107	0.17365	0.023205	56	0.0544	0.03592	0.132737	>0.999999999999999	No	0.01118	0.03618	0.757793	>0.999999999999999	No
ACX60_RS03145	WP_000364279.1		hypothetical protein	1.01006	0.185188	0.0267296	48	1.04125	0.147644	0.0206743	51	1.03737	0.162988	0.02305	50	0.03119	0.03356	0.355042	>0.999999999999999	No	0.02731	0.0352	0.439814	>0.999999999999999	No
ACX60_RS03150	WP_000991230.1	K07044	metal-dependent hydrolase	0.971732	0.281525	0.0406347	48	1.00127	0.21122	0.0311426	46	0.94986	0.252473	0.0372251	46	0.02954	0.0515	0.567745	>0.999999999999999	No	-0.02187	0.05524	0.693044	>0.999999999999999	No
ACX60_RS03155	WP_001155169.1		AraC family transcriptional regulator	1.04035	0.170941	0.0193552	78	1.00604	0.208717	0.0237855	77	0.992692	0.22022	0.0247767	79	-0.03431	0.03063	0.264347	>0.999999999999999	No	-0.04766	0.03149	0.132227	>0.999999999999999	No
ACX60_RS03160	WP_000088559.1	trpA	tryptophan synthase subunit alpha	0.1	X	X		0.1	X	X		0.1	X	X
ACX60_RS03165	WP_001071168.1	accD	acetyl-CoA carboxylase carboxyltransferase subunit beta	0.1	X	X		0.1	X	X		0.1	X	X
ACX60_RS03170	WP_000813097.1	folC	bifunctional folylpolyglutamate synthase/dihydrofolate synthase	0.1	X	X		0.1	X	X		0.1	X	X
ACX60_RS03175	WP_001060795.1	dedD	cell division protein	1.05136	0.116869	0.0275464	18	1.04569	0.137596	0.0324316	18	1.00578	0.261824	0.0617124	18	-0.005673	0.04255	0.894723	>0.999999999999999	No	-0.04558	0.06758	0.504606	>0.999999999999999	No
ACX60_RS03180	WP_000689264.1		protein tyrosine/serine phosphatase	0.979093	0.175406	0.0264434	44	1.0099	0.180287	0.0265819	46	0.939008	0.269466	0.0415795	42	0.03081	0.03752	0.413802	>0.999999999999999	No	-0.04009	0.04881	0.413817	>0.999999999999999	No
ACX60_RS03185	WP_049594799.1		MBL fold hydrolase	1.01061	0.223369	0.0340634	43	1.03486	0.121569	0.0187584	42	1.02699	0.201051	0.031399	41	0.02425	0.03914	0.537254	>0.999999999999999	No	0.01638	0.04644	0.725264	>0.999999999999999	No
ACX60_RS03190	WP_000175334.1		peroxidase	1.00407	0.13549	0.0256052	28	0.977543	0.196711	0.0371749	28	1.0091	0.20597	0.0389247	28	-0.02653	0.04514	0.559206	>0.999999999999999	No	0.005029	0.04659	0.914442	>0.999999999999999	No
ACX60_RS03195	WP_000881347.1	secA	protein translocase subunit SecA	0.1	X	X		0.1	X	X		0.1	X	X
ACX60_RS03200	WP_000757175.1		hypothetical protein	1.07279	0.139532	0.0360271	15	1.01963	0.0958038	0.0265712	13	1.01866	0.095016	0.0274288	12	-0.05316	0.04597	0.258082	>0.999999999999999	No	-0.05413	0.04724	0.262672	>0.999999999999999	No
ACX60_RS03205	WP_000446411.1		MFS transporter	1.00762	0.197232	0.0207901	90	0.99828	0.294172	0.0303415	94	0.976065	0.284799	0.0295323	93	-0.009341	0.03709	0.801436	>0.999999999999999	No	-0.03156	0.03633	0.386179	>0.999999999999999	No
ACX60_RS03210	WP_001984806.1	hlyIII	hemolysin III	1.01739	0.148595	0.0224015	44	1.035	0.161513	0.0246305	43	1.01029	0.176702	0.0286649	38	0.01761	0.03326	0.597893	>0.999999999999999	No	-0.007105	0.03592	0.843695	>0.999999999999999	No
ACX60_RS03215	WP_049594800.1		methyltransferase	0.98868	0.229009	0.0314568	53	0.994925	0.16867	0.0227435	55	0.981094	0.226385	0.0292261	60	0.006245	0.0386	0.871783	>0.999999999999999	No	-0.007586	0.04291	0.859989	>0.999999999999999	No
ACX60_RS03220	WP_000278744.1		GNAT family acetyltransferase	0.992278	0.245447	0.0595297	17	0.936963	0.30341	0.0810897	14	0.975597	0.191341	0.0494041	15	-0.05531	0.09851	0.578767	>0.999999999999999	No	-0.01668	0.07859	0.833348	>0.999999999999999	No
ACX60_RS03225	WP_000129263.1		patatin family protein	1.00037	0.163363	0.0233375	49	1.00531	0.206751	0.029239	50	1.01542	0.221064	0.0319079	48	0.004942	0.0375	0.895428	>0.999999999999999	No	0.01504	0.03941	0.703516	>0.999999999999999	No
ACX60_RS03230	WP_001280986.1		hypothetical protein	1.00615	0.12957	0.0334549	15	0.934521	0.226835	0.0606242	14	0.926578	0.249099	0.0665745	14	-0.07163	0.068	0.301483	>0.999999999999999	No	-0.07957	0.07299	0.285293	>0.999999999999999	No
ACX60_RS03235	WP_049594801.1	fadJ	3-hydroxyacyl-CoA dehydrogenase	1.01096	0.189106	0.0191026	98	1.00574	0.210802	0.0217425	94	0.995399	0.232165	0.0246094	89	-0.00522	0.02888	0.856735	>0.999999999999999	No	-0.01557	0.03085	0.614474	>0.999999999999999	No
ACX60_RS03240	WP_001287650.1	E2.3.1.9, atoB	acetyl-CoA acetyltransferase	0.979679	0.234042	0.0309997	57	1.02124	0.230595	0.0297697	60	1.02457	0.233407	0.0311904	56	0.04157	0.04296	0.335324	>0.999999999999999	No	0.0449	0.04398	0.309515	>0.999999999999999	No
ACX60_RS03245	WP_000085721.1		AraC family transcriptional regulator	0.1	X	X	1	0.1	X	X	1	0.1	X	X	1
ACX60_RS03250	WP_000205325.1		CoA transferase	0.985411	0.19144	0.0222545	74	0.985855	0.218241	0.0255432	73	0.970369	0.232533	0.027793	70	0.0004441	0.03385	0.98955	>0.999999999999999	No	-0.01504	0.03541	0.671673	>0.999999999999999	No
ACX60_RS03255	WP_000848136.1	oprB	porin	0.992559	0.194708	0.020639	89	1.00446	0.23668	0.0249483	90	1.03275	0.222449	0.023849	87	0.0119	0.03241	0.714014	>0.999999999999999	No	0.0402	0.03149	0.203525	>0.999999999999999	No
ACX60_RS03260	WP_001075596.1	gcd	glucose dehydrogenase	1.00093	0.152842	0.0121212	159	0.988943	0.158215	0.0128753	151	0.982508	0.217716	0.0173756	157	-0.01199	0.01767	0.497953	>0.999999999999999	No	-0.01842	0.02114	0.384176	>0.999999999999999	No
ACX60_RS03265	WP_000281766.1	cysI	sulfite reductase	0.933118	0.224928	0.0283383	63	0.842879	0.201053	0.0259559	60	0.72194	0.272013	0.0345456	62	-0.09024	0.03853	0.0208277	>0.999999999999999	No	-0.2112	0.04461	5.96126e-06	0.000799483	Yes
ACX60_RS03270	WP_000935247.1		hypothetical protein	0.882275	0.272275	0.0505601	29	0.750889	0.283792	0.0546157	27	0.775181	0.297984	0.0553342	29	-0.1314	0.07431	0.082712	>0.999999999999999	No	-0.1071	0.07495	0.158622	>0.999999999999999	No
ACX60_RS03275	WP_000457783.1	emrE, qac, mmr, smr	quaternary ammonium transporter	1.06281	0.0780465	0.0294988	7	1.09853	0.0889736	0.0336288	7	1.01606	0.0632313	0.0258141	6	0.03572	0.04473	0.440074	>0.999999999999999	No	-0.04675	0.03989	0.265963	>0.999999999999999	No
ACX60_RS03280	WP_001176578.1	phnB	hypothetical protein	0.908509	0.299611	0.0864903	12	1.00127	0.201173	0.0580738	12	1.01735	0.326991	0.0873919	14	0.09277	0.1042	0.382856	>0.999999999999999	No	0.1088	0.1238	0.388104	>0.999999999999999	No
ACX60_RS03285	WP_000129971.1	E2.3.1.9, atoB	acetyl-CoA acetyltransferase	1.03143	0.217134	0.0316722	47	1.04476	0.25189	0.0349309	52	1.0267	0.288029	0.0449825	41	0.01333	0.04751	0.779563	>0.999999999999999	No	-0.004735	0.05398	0.930304	>0.999999999999999	No
ACX60_RS03290	WP_000477155.1	fimT	type 4 fimbrial biogenesis protein FimT	0.981107	0.198715	0.0310341	41	1.0061	0.224974	0.0351351	41	1.03581	0.229144	0.0357863	41	0.02499	0.04688	0.595456	>0.999999999999999	No	0.0547	0.04737	0.251629	>0.999999999999999	No
ACX60_RS03295	WP_000777879.1	TC.OOP	membrane protein	0.78009	0.275536	0.0479646	33	0.875098	0.216351	0.0371039	34	0.792854	0.29427	0.0497407	35	0.09501	0.06042	0.120721	>0.999999999999999	No	0.01276	0.06924	0.854301	>0.999999999999999	No
ACX60_RS03300			hypothetical protein	0.985188	0.0670744	0.0212108	10	1.02689	0.110064	0.0366881	9	0.935419	0.13159	0.0438634	9	0.0417	0.04131	0.32685	>0.999999999999999	No	-0.04977	0.04715	0.305947	>0.999999999999999	No
ACX60_RS03305	WP_000512695.1	RTCB, rtcB	RNA-splicing ligase RtcB	0.986921	0.195263	0.0242194	65	1.00836	0.188529	0.0235661	64	0.979584	0.19223	0.0246125	61	0.02144	0.0338	0.527123	>0.999999999999999	No	-0.007338	0.03455	0.832152	>0.999999999999999	No
ACX60_RS03310	WP_000004971.1	lysP	lysine transporter	1.00294	0.198168	0.0253728	61	0.907586	0.259566	0.0343804	57	0.912292	0.307462	0.0400282	59	-0.09535	0.04235	0.0262259	>0.999999999999999	No	-0.09064	0.04706	0.0565173	0.891526	No
ACX60_RS03315	WP_000371521.1	rsmC	ribosomal RNA small subunit methyltransferase C	0.96945	0.221988	0.0299329	55	0.990022	0.185659	0.0255022	53	0.976088	0.147999	0.0211428	49	0.02057	0.03945	0.603163	>0.999999999999999	No	0.006638	0.03748	0.859765	>0.999999999999999	No
ACX60_RS03320	WP_000070856.1	xanP	xanthine permease	0.983672	0.229894	0.0237117	94	0.967955	0.238825	0.0248992	92	0.981376	0.253945	0.0250219	103	-0.01572	0.03437	0.647989	>0.999999999999999	No	-0.002296	0.03463	0.947204	>0.999999999999999	No
ACX60_RS03325	WP_001280092.1	typA, bipA	GTP-binding protein	0.789026	0.277021	0.0287257	93	0.67161	0.318027	0.034908	83	0.617243	0.432664	0.0453555	91	-0.1174	0.04485	0.00963253	0.852182	No	-0.1718	0.05344	0.00154662	0.0892182	No
ACX60_RS03330	WP_000022555.1	mscL	large-conductance mechanosensitive channel	1.02304	0.166983	0.0393583	18	0.960003	0.125749	0.0324682	15	1.04317	0.359939	0.0872981	17	-0.06303	0.05236	0.237777	>0.999999999999999	No	0.02014	0.09396	0.831608	>0.999999999999999	No
ACX60_RS03335	WP_001072497.1		hypothetical protein	0.97281	0.231883	0.0546553	18	1.01813	0.105494	0.025586	17	1.01526	0.0787879	0.0191089	17	0.04532	0.06153	0.466596	>0.999999999999999	No	0.04245	0.05927	0.478834	>0.999999999999999	No
ACX60_RS03340	WP_001192454.1	ppiC	peptidyl-prolyl cis-trans isomerase	0.991545	0.259993	0.078391	11	1.01499	0.132099	0.0417735	10	0.859328	0.301002	0.10642	8	0.02344	0.09149	0.80052	>0.999999999999999	No	-0.1322	0.129	0.319742	>0.999999999999999	No
ACX60_RS03345	WP_001114566.1	mutM, fpg	DNA-formamidopyrimidine glycosylase	0.956541	0.244654	0.0737661	11	1.00339	0.10584	0.0334695	10	0.939702	0.29929	0.0902393	11	0.04685	0.08383	0.58281	>0.999999999999999	No	-0.01684	0.1166	0.886572	>0.999999999999999	No
ACX60_RS03350	WP_001280165.1	MPG	DNA-3-methyladenine glycosylase	1.03647	0.110334	0.0174453	40	1.04882	0.136409	0.0213035	41	1.03841	0.115183	0.0186852	38	0.01235	0.02761	0.655854	>0.999999999999999	No	0.001942	0.02553	0.939562	>0.999999999999999	No
ACX60_RS03355	WP_000055221.1	TC.FEV.OM	TonB-dependent receptor	1.00892	0.183603	0.0161653	129	0.994868	0.203187	0.0178896	129	0.983221	0.225522	0.0199335	128	-0.01406	0.02411	0.560422	>0.999999999999999	No	-0.0257	0.02564	0.317143	>0.999999999999999	No
ACX60_RS03360	WP_001096155.1		FAD/FMN-binding oxidoreductase	1.02007	0.193081	0.0218621	78	0.951261	0.264321	0.0299285	78	0.946037	0.278357	0.0325792	73	-0.06881	0.03706	0.0652753	>0.999999999999999	No	-0.07404	0.03878	0.0581604	0.906981	No
ACX60_RS03365	WP_000231859.1	K07088	hypothetical protein	1.02324	0.0992331	0.01589	39	0.983516	0.209486	0.0339831	38	1.0072	0.19319	0.0309351	39	-0.03973	0.0372	0.289011	>0.999999999999999	No	-0.01604	0.03478	0.64593	>0.999999999999999	No
ACX60_RS03370	WP_000734701.1		hypothetical protein	1.0051	0.10976	0.019403	32	1.01444	0.129039	0.0239619	29	0.972592	0.217127	0.0396418	30	0.009336	0.03059	0.761253	>0.999999999999999	No	-0.03251	0.04329	0.455587	>0.999999999999999	No
ACX60_RS03375	WP_000850467.1	dsbC	hypothetical protein	1.02558	0.0859562	0.012156	50	0.98726	0.152628	0.0227524	45	1.01909	0.176958	0.026091	46	-0.03832	0.02509	0.130118	>0.999999999999999	No	-0.006494	0.02804	0.817385	>0.999999999999999	No
ACX60_RS03380	WP_000054211.1	ygfZ	hypothetical protein	0.1	X	X		0.1	X	X		0.1	X	X
ACX60_RS03385	WP_000190594.1		toxin	0.978132	0.238792	0.0443425	29	1.03768	0.265005	0.0461314	33	1.05661	0.333823	0.0599564	31	0.05955	0.06442	0.359005	>0.999999999999999	No	0.07848	0.07539	0.302243	>0.999999999999999	No
ACX60_RS03390	WP_001025489.1		hypothetical protein	1.04726	0.0797053	0.0230089	12	1.02308	0.161347	0.0486478	11	1.04153	0.158943	0.0479232	11	-0.02418	0.05234	0.648832	>0.999999999999999	No	-0.005729	0.05173	0.912865	>0.999999999999999	No
ACX60_RS03395	WP_000056784.1	phnA	hypothetical protein	1.04353	0.0624716	0.023612	7	1.01051	0.0735354	0.0259987	8	1.02102	0.0678562	0.0256472	7	-0.03301	0.03553	0.369748	>0.999999999999999	No	-0.02251	0.03486	0.53061	>0.999999999999999	No
ACX60_RS03400	WP_000929502.1	K09946	hypothetical protein	1.00657	0.110696	0.0333761	11	0.960768	0.237419	0.0791397	9	0.759868	0.433277	0.153187	8	-0.0458	0.08023	0.575144	>0.999999999999999	No	-0.2467	0.1351	0.0854134	>0.999999999999999	No
ACX60_RS03405	WP_001202763.1	PARS, proS	proline--tRNA ligase	0.1	X	X		0.1	X	X		0.1	X	X
ACX60_RS03410	WP_049594802.1	TC.HAE1	nodulation protein NolG	1.01032	0.189604	0.0146282	168	1.00486	0.172938	0.013672	160	0.980301	0.191302	0.0152192	158	-0.005455	0.02007	0.785935	>0.999999999999999	No	-0.03002	0.0211	0.155911	>0.999999999999999	No
ACX60_RS03415	WP_001260813.1		hemolysin D	0.939577	0.265101	0.039087	46	0.962956	0.247724	0.0369285	45	0.938354	0.271334	0.0423753	41	0.02338	0.05381	0.665014	>0.999999999999999	No	-0.001223	0.05757	0.983102	>0.999999999999999	No
ACX60_RS03420	WP_049594803.1		hypothetical protein	1.01728	0.119715	0.017651	46	0.976545	0.214598	0.0319904	45	0.973186	0.172631	0.0266376	42	-0.04074	0.03632	0.265091	>0.999999999999999	No	-0.0441	0.03144	0.164398	>0.999999999999999	No
ACX60_RS03425	WP_000389061.1	pilG	transcriptional regulator	0.970505	0.291763	0.0753328	15	1.05744	0.199789	0.0576742	12	0.99305	0.219823	0.0587501	14	0.08694	0.09892	0.387847	>0.999999999999999	No	0.02255	0.09648	0.816998	>0.999999999999999	No
ACX60_RS03430	WP_000101096.1	pilH	two-component system response regulator	0.998427	0.128993	0.0295929	19	1.03553	0.238734	0.0533825	20	1.04808	0.268328	0.0615586	19	0.0371	0.06192	0.552726	>0.999999999999999	No	0.04965	0.0683	0.47194	>0.999999999999999	No
ACX60_RS03435	WP_000729757.1	pilI	twitching motility protein PilT	0.976636	0.26271	0.0547788	23	0.879528	0.288416	0.0588726	24	0.878504	0.325598	0.0638549	26	-0.09711	0.08058	0.23445	>0.999999999999999	No	-0.09813	0.08525	0.255516	>0.999999999999999	No
ACX60_RS03440	WP_000505931.1	pilJ	chemotaxis protein	1.00511	0.145927	0.0143786	103	0.993008	0.152142	0.0153686	98	0.970641	0.174474	0.0176245	98	-0.0121	0.02102	0.565651	>0.999999999999999	No	-0.03447	0.02265	0.12961	>0.999999999999999	No
ACX60_RS03445	WP_000658897.1	chpA	hybrid sensor histidine kinase/response regulator	1.00803	0.198215	0.0128214	239	1.02149	0.208079	0.0136906	231	0.989631	0.204652	0.0138927	217	0.01346	0.01874	0.473101	>0.999999999999999	No	-0.0184	0.01888	0.330221	>0.999999999999999	No
ACX60_RS03450	WP_000678920.1		hypothetical protein	0.957982	0.232115	0.037654	38	1.0506	0.169633	0.0278874	37	0.996639	0.272968	0.0448757	37	0.09262	0.04705	0.052793	>0.999999999999999	No	0.03866	0.05845	0.510477	>0.999999999999999	No
ACX60_RS03455	WP_001016573.1	dapE	succinyl-diaminopimelate desuccinylase	0.1	X	X	2	0.1	X	X	2	0.143086	0.121611	0.0859918	2
ACX60_RS03460	WP_000757214.1		bacteriolytic lipoprotein entericidin B	1.01069	0.200329	0.0633495	10	1.07265	0.148607	0.0448068	11	0.958078	0.288536	0.0912432	10	0.06196	0.07647	0.427809	>0.999999999999999	No	-0.05261	0.1111	0.641475	>0.999999999999999	No
ACX60_RS03465	WP_001017518.1	K09977	hypothetical protein	1.00832	0.21291	0.0324684	43	0.929234	0.19355	0.0327159	35	0.976503	0.235718	0.0368129	41	-0.07909	0.04655	0.0934172	>0.999999999999999	No	-0.03182	0.04897	0.517632	>0.999999999999999	No
ACX60_RS03470	WP_001259501.1	K09790	hypothetical protein	1.00073	0.0868924	0.0289641	9	0.984096	0.122238	0.0407461	9	0.96981	0.149169	0.049723	9	-0.01664	0.04999	0.743636	>0.999999999999999	No	-0.03092	0.05754	0.598412	>0.999999999999999	No
ACX60_RS03475	WP_000077301.1	elsL	peptidase	1.01648	0.122418	0.018249	45	0.96363	0.186944	0.0278679	45	0.848075	0.313516	0.048963	41	-0.05285	0.03331	0.116225	>0.999999999999999	No	-0.1684	0.05047	0.00126571	0.0786284	No
ACX60_RS03510	WP_001198160.1		hypothetical protein	1.04066	0.108988	0.017452	39	0.993481	0.16529	0.0275483	36	1.04115	0.159273	0.0265455	36	-0.04718	0.03209	0.145843	>0.999999999999999	No	0.0004925	0.03131	0.98749	>0.999999999999999	No
ACX60_RS03515	WP_000473043.1	cysJ	membrane protein	0.945761	0.245866	0.0194374	160	0.976221	0.227643	0.0184643	152	0.945364	0.254273	0.0210438	146	0.03046	0.02686	0.257709	>0.999999999999999	No	-0.000397	0.0286	0.988934	>0.999999999999999	No
ACX60_RS03520	WP_000125649.1		hypothetical protein	0.910176	0.151856	0.0256683	35	0.885781	0.218672	0.0369624	35	0.876684	0.218262	0.036893	35	-0.02439	0.045	0.58953	>0.999999999999999	No	-0.03349	0.04494	0.458724	>0.999999999999999	No
ACX60_RS03525	WP_001984830.1		membrane protein	0.992011	0.183499	0.0146917	156	1.01069	0.222198	0.0181424	150	0.997361	0.214875	0.0175445	150	0.01868	0.02326	0.422608	>0.999999999999999	No	0.00535	0.02281	0.81475	>0.999999999999999	No
ACX60_RS03530	WP_000003696.1	bcr, tcaB	diaminohydroxyphosphoribosylaminopyrimidine deaminase	1.01377	0.172971	0.019219	81	1.0042	0.240612	0.0269012	80	0.962918	0.212922	0.0247517	74	-0.009575	0.033	0.772054	>0.999999999999999	No	-0.05085	0.03105	0.103485	>0.999999999999999	No
ACX60_RS03535	WP_001047593.1		P-nitrobenzoate reductase NfnB	1.02508	0.229461	0.0393523	34	0.992511	0.248117	0.0460742	29	1.01538	0.282218	0.0506879	31	-0.03257	0.06021	0.590584	>0.999999999999999	No	-0.009695	0.06356	0.879251	>0.999999999999999	No
ACX60_RS03540	WP_002010643.1		hypothetical protein	0.922446	0.257934	0.0911933	8	0.877728	0.263696	0.0878985	9	0.863626	0.439024	0.146341	9	-0.04472	0.1268	0.729312	>0.999999999999999	No	-0.05882	0.1778	0.74531	>0.999999999999999	No
ACX60_RS03545	WP_001005337.1	TC.AGCS	transporter	1.00148	0.205876	0.0195409	111	0.999879	0.203919	0.0199005	105	0.987911	0.219024	0.0214771	104	-0.001606	0.0279	0.954157	>0.999999999999999	No	-0.01357	0.02898	0.639972	>0.999999999999999	No
ACX60_RS03550	WP_000811534.1	K07001	alpha/beta hydrolase	1.04786	0.183387	0.0251901	53	0.999835	0.153496	0.0223897	47	1.00276	0.322114	0.0446692	52	-0.04802	0.03406	0.161774	>0.999999999999999	No	-0.0451	0.05103	0.378882	>0.999999999999999	No
ACX60_RS03555	WP_000615951.1	E4.3.1.19, ilvA, tdcB	threonine ammonia-lyase	1.05113	0.144181	0.0166486	75	1.0343	0.178486	0.0203404	77	0.998044	0.237813	0.0274602	75	-0.01683	0.02636	0.524063	>0.999999999999999	No	-0.05308	0.03211	0.100443	>0.999999999999999	No
ACX60_RS03560	WP_002041898.1	sbmA, bacA	microcin B17 transporter	1.00951	0.165692	0.0202425	67	0.988498	0.193916	0.0238693	66	0.96737	0.187286	0.0239795	61	-0.02101	0.03126	0.502607	>0.999999999999999	No	-0.04214	0.0312	0.179221	>0.999999999999999	No
ACX60_RS03565	WP_000836165.1	pepO	peptidase M13	0.981565	0.183141	0.0220476	69	1.01547	0.201189	0.0249544	65	0.969478	0.229763	0.0287204	64	0.03391	0.03321	0.309019	>0.999999999999999	No	-0.01209	0.0359	0.736911	>0.999999999999999	No
ACX60_RS03570	WP_000735833.1		DUF4850 domain-containing protein	1.01857	0.124371	0.0239351	27	1.01827	0.119379	0.0229744	27	1.03457	0.117279	0.0221636	28	-0.0003005	0.03318	0.992808	>0.999999999999999	No	0.01601	0.03259	0.625324	>0.999999999999999	No
ACX60_RS03575	WP_000789892.1		hypothetical protein	1.05162	0.123246	0.0181716	46	1.05187	0.145349	0.0212014	47	1.00918	0.101085	0.0150689	45	0.0002426	0.02797	0.993098	>0.999999999999999	No	-0.04245	0.02366	0.0761877	0.978611	No
ACX60_RS03580	WP_000086443.1		hypothetical protein	1.00213	0.247078	0.0417638	35	0.964679	0.208721	0.0363337	33	0.918974	0.22143	0.0397699	31	-0.03745	0.05563	0.503147	>0.999999999999999	No	-0.08316	0.05806	0.156917	>0.999999999999999	No
ACX60_RS03585	WP_000037737.1	pfpI	glutamine amidotransferase	1.0059	0.201559	0.0314783	41	0.974249	0.288759	0.0440353	43	0.997085	0.210233	0.0341043	38	-0.03165	0.05458	0.563559	>0.999999999999999	No	-0.008817	0.04634	0.849592	>0.999999999999999	No
ACX60_RS03590	WP_000796649.1	gatB, PET112	aspartyl/glutamyl-tRNA amidotransferase subunit B	0.1	X	X		0.1	X	X		0.1	X	X
ACX60_RS03595	WP_000130670.1	gatA, QRSL1	glutamyl-tRNA(Gln) amidotransferase	0.1	X	X		0.1	X	X		0.1	X	X
ACX60_RS03600	WP_000107699.1	gatC, GATC	asparaginyl/glutamyl-tRNA amidotransferase subunit C	0.1	X	X		0.1	X	X		0.1	X	X
ACX60_RS03605	WP_000601379.1	mreB	rod shape-determining protein	0.967977	0.226976	0.0354477	41	0.909078	0.221428	0.0374281	35	0.833223	0.304215	0.0487134	39	-0.0589	0.05165	0.257834	>0.999999999999999	No	-0.1348	0.05981	0.0270733	0.669468	No
ACX60_RS03610	WP_001182997.1	mreC	rod shape-determining protein MreC	0.951306	0.190262	0.026907	50	0.899824	0.224188	0.0320268	49	0.850925	0.303351	0.0429003	50	-0.05148	0.04176	0.220629	>0.999999999999999	No	-0.1004	0.05064	0.0502527	0.862806	No
ACX60_RS03615	WP_001121009.1	mreD	rod shape-determining protein MreD	0.998709	0.0764987	0.0191247	16	0.899633	0.180384	0.0520724	12	0.838002	0.190954	0.0575748	11	-0.09908	0.05	0.0581959	>0.999999999999999	No	-0.1607	0.05269	0.00535191	0.217689	No
ACX60_RS03620	WP_000068064.1	maf	septum formation protein Maf	0.93729	0.177712	0.0342007	27	0.991283	0.212973	0.039548	29	0.907668	0.308821	0.0573467	29	0.05399	0.05263	0.309484	>0.999999999999999	No	-0.02962	0.068	0.664868	>0.999999999999999	No
ACX60_RS03625	WP_001288187.1	rng, cafA	ribonuclease G	0.688588	0.250736	0.0358194	49	0.75275	0.296434	0.0407184	53	0.69638	0.312483	0.0429229	53	0.06416	0.05459	0.242635	>0.999999999999999	No	0.007792	0.05639	0.890372	>0.999999999999999	No
ACX60_RS03630			hypothetical protein	0.952195	0.0287403	0.00958011	9	0.906185	0.116051	0.0410303	8	0.905357	0.160682	0.0508122	10	-0.04601	0.03985	0.266323	>0.999999999999999	No	-0.04684	0.05448	0.401876	>0.999999999999999	No
ACX60_RS03635	WP_001247586.1	E2.3.1.20	O-acetyltransferase	1.03313	0.1692	0.02115	64	1.00345	0.230339	0.0297366	60	1.00762	0.172402	0.0228352	57	-0.02968	0.03614	0.413064	>0.999999999999999	No	-0.02551	0.03109	0.413592	>0.999999999999999	No
ACX60_RS03640	WP_000216076.1	cysH	phosphoadenosine phosphosulfate reductase	0.764194	0.268386	0.0600129	20	0.718977	0.283349	0.0633589	20	0.713119	0.320751	0.0699937	21	-0.04522	0.08727	0.607366	>0.999999999999999	No	-0.05108	0.09261	0.584416	>0.999999999999999	No
ACX60_RS03645	WP_000406996.1	thrH	phosphoserine phosphatase	1.00292	0.100889	0.0225594	20	0.990824	0.101013	0.0220429	21	0.971844	0.12495	0.0286655	19	-0.0121	0.03154	0.703343	>0.999999999999999	No	-0.03108	0.03628	0.397101	>0.999999999999999	No
ACX60_RS03650	WP_000768258.1	fadL	Long-chain fatty acid transport protein	1.02749	0.0950454	0.0116993	66	1.01965	0.130738	0.0160927	66	1.06716	0.125866	0.0158577	63	-0.007837	0.0199	0.694309	>0.999999999999999	No	0.03967	0.01958	0.0448519	0.815135	No
ACX60_RS03655	WP_001023281.1	NQO1	NAD(P)H dehydrogenase	1.01347	0.235937	0.03598	43	1.02617	0.237119	0.0342252	48	1.00197	0.274917	0.0419244	43	0.0127	0.04967	0.798836	>0.999999999999999	No	-0.0115	0.05525	0.835614	>0.999999999999999	No
ACX60_RS03660	WP_000187160.1		AraC family transcriptional regulator	0.980685	0.237226	0.0335489	50	1.01158	0.177501	0.0256201	48	0.978629	0.241781	0.0341929	50	0.0309	0.04246	0.468542	>0.999999999999999	No	-0.002056	0.0479	0.96585	>0.999999999999999	No
ACX60_RS03665	WP_000993871.1		fatty acid desaturase	1.01963	0.103951	0.0137687	57	1.00445	0.14066	0.0191414	54	1.00792	0.181341	0.024452	55	-0.01519	0.02339	0.51751	>0.999999999999999	No	-0.01171	0.02781	0.674476	>0.999999999999999	No
ACX60_RS03670	WP_000799161.1	paaX	PaaX family transcriptional regulator	1.00204	0.0839597	0.0158669	28	1.03074	0.29075	0.0530834	30	0.986805	0.296915	0.0516863	33	0.0287	0.05707	0.617007	>0.999999999999999	No	-0.01524	0.05805	0.793872	>0.999999999999999	No
ACX60_RS03675	WP_000426931.1	bacA	undecaprenyl-diphosphatase	0.721021	0.314435	0.0703097	20	0.676546	0.307317	0.0724353	18	0.549428	0.34612	0.0773947	20	-0.04448	0.1011	0.662543	>0.999999999999999	No	-0.1716	0.1046	0.109039	>0.999999999999999	No
ACX60_RS03680	WP_001186873.1		AraC family transcriptional regulator	1.07848	0.195122	0.0312445	39	1.05928	0.180979	0.0289799	39	1.06806	0.172392	0.0279656	38	-0.0192	0.04262	0.653521	>0.999999999999999	No	-0.01043	0.042	0.804611	>0.999999999999999	No
ACX60_RS03685	WP_001053074.1		oxidoreductase	0.928361	0.260056	0.0500478	27	0.953009	0.17326	0.034652	25	0.989161	0.223345	0.0438016	26	0.02465	0.0618	0.691715	>0.999999999999999	No	0.0608	0.0667	0.366316	>0.999999999999999	No
ACX60_RS03690	WP_001095773.1	hchA	Molecular chaperone Hsp31 and glyoxalase 3	1.00523	0.179958	0.0242656	55	0.965448	0.235955	0.0330403	51	0.997493	0.222454	0.0314598	50	-0.03978	0.04058	0.329207	>0.999999999999999	No	-0.007738	0.03933	0.844424	>0.999999999999999	No
ACX60_RS03700	WP_002016863.1	TC.AAT	amino acid permease	1.00724	0.156484	0.0202019	60	0.999501	0.155226	0.0205602	57	0.973616	0.171282	0.0226869	57	-0.007737	0.02883	0.788893	>0.999999999999999	No	-0.03362	0.03031	0.269576	>0.999999999999999	No
ACX60_RS03705	WP_000011487.1	prpF	probable AcnD-accessory protein PrpF	1.03099	0.150667	0.0266344	32	0.964011	0.214123	0.0384576	31	0.884944	0.176682	0.0322575	30	-0.06698	0.04653	0.155101	>0.999999999999999	No	-0.146	0.04162	0.000858649	0.0564182	No
ACX60_RS03710	WP_000097113.1	ispA	geranyltranstransferase	0.35481	0.385556	0.128519	9	0.212095	0.24762	0.0875469	8	0.089735	0.135649	0.0428961	10	-0.1427	0.1596	0.385364	>0.999999999999999	No	-0.2651	0.1297	0.0568086	0.891526	No
ACX60_RS03715	WP_001012948.1		hypothetical protein	1.04594	0.0804844	0.0284555	8	1.04117	0.0293118	0.0119665	6	1.02775	0.0857872	0.0324245	7	-0.00477	0.03474	0.893045	>0.999999999999999	No	-0.01819	0.04294	0.678811	>0.999999999999999	No
ACX60_RS03720	WP_001143941.1		membrane protein	1.05156	0.102059	0.0170098	36	1.05477	0.0988675	0.0172106	33	1.04305	0.0919367	0.0165123	31	0.003209	0.02423	0.89503	>0.999999999999999	No	-0.008515	0.02389	0.722711	>0.999999999999999	No
ACX60_RS03725	WP_000397565.1	ybbJ	membrane protein	0.994997	0.121269	0.0233382	27	0.984635	0.18811	0.0368913	26	0.981701	0.225425	0.0442095	26	-0.01036	0.04331	0.811876	>0.999999999999999	No	-0.0133	0.04946	0.789173	>0.999999999999999	No
ACX60_RS03730	WP_000684973.1	K07001	esterase	1.00336	0.207303	0.0239373	75	0.983645	0.207422	0.0233368	79	0.998685	0.234225	0.0272281	74	-0.01971	0.03343	0.556296	>0.999999999999999	No	-0.004673	0.03622	0.897538	>0.999999999999999	No
ACX60_RS03735	WP_000434845.1		acyltransferase	1.05469	0.113332	0.027487	17	1.04011	0.0908438	0.0220329	17	1.04364	0.136136	0.0320876	18	-0.01459	0.03523	0.681545	>0.999999999999999	No	-0.01105	0.04248	0.79636	>0.999999999999999	No
ACX60_RS03740	WP_000489711.1		MFS transporter	1.00372	0.187271	0.0235939	63	1.00518	0.185747	0.0237825	61	0.958767	0.192197	0.0252367	58	0.001458	0.0335	0.965357	>0.999999999999999	No	-0.04496	0.03451	0.195186	>0.999999999999999	No
ACX60_RS03745	WP_000362915.1		hypothetical protein	0.955994	0.253048	0.0242376	109	0.966917	0.234213	0.0229665	104	0.939529	0.255328	0.0247996	106	0.01092	0.03345	0.744334	>0.999999999999999	No	-0.01647	0.03467	0.635359	>0.999999999999999	No
ACX60_RS03750	WP_049594804.1	eptA, pmrC	lipid A phosphoethanolamine transferase	1.00895	0.230621	0.0225063	105	1.01976	0.224493	0.02212	103	0.973156	0.24482	0.0241228	103	0.01082	0.03156	0.732207	>0.999999999999999	No	-0.03579	0.03297	0.278988	>0.999999999999999	No
ACX60_RS03755	WP_000161505.1	qseB	DNA-binding response regulator PmrA	0.98347	0.226179	0.0316714	51	0.969649	0.233824	0.0327419	51	0.981051	0.238842	0.0356045	45	-0.01382	0.04555	0.762214	>0.999999999999999	No	-0.002419	0.04749	0.959488	>0.999999999999999	No
ACX60_RS03760	WP_000559381.1	qseC	two-component system sensor histidine kinase PmrB	1.01869	0.250437	0.0331712	57	1.01332	0.193668	0.0254299	58	0.998083	0.21588	0.0293775	54	-0.00537	0.04171	0.897777	>0.999999999999999	No	-0.02061	0.04449	0.644174	>0.999999999999999	No
ACX60_RS03765	WP_000184464.1		hypothetical protein	0.961019	0.253715	0.0406269	39	0.945222	0.314174	0.0516499	37	1.0293	0.200456	0.0334093	36	-0.0158	0.06535	0.809649	>0.999999999999999	No	0.06829	0.0531	0.202472	>0.999999999999999	No
ACX60_RS03770	WP_002046617.1	amt, AMT, MEP	ammonium transporter	0.992914	0.266182	0.0343639	60	1.017	0.288011	0.0360013	64	1.00762	0.314334	0.0416346	57	0.02408	0.0499	0.630204	>0.999999999999999	No	0.0147	0.05375	0.784949	>0.999999999999999	No
ACX60_RS03775	WP_000144721.1		LysR family transcriptional regulator	1.00866	0.185707	0.0270881	47	0.997292	0.210425	0.0310255	46	0.929386	0.279681	0.0416923	45	-0.01136	0.04113	0.782939	>0.999999999999999	No	-0.07927	0.0493	0.111331	>0.999999999999999	No
ACX60_RS03780	WP_001084914.1	K07088	hypothetical protein	0.976534	0.285902	0.0396474	52	0.953448	0.264484	0.0366773	52	0.963986	0.323138	0.0435719	55	-0.02309	0.05401	0.66996	>0.999999999999999	No	-0.01255	0.05911	0.832309	>0.999999999999999	No
ACX60_RS03785	WP_000006938.1		hypothetical protein	1.067	0.170784	0.0301907	32	1.0483	0.182361	0.032753	31	1.04916	0.195752	0.0363502	29	-0.01869	0.0445	0.675899	>0.999999999999999	No	-0.01784	0.04693	0.705258	>0.999999999999999	No
ACX60_RS03790	WP_001003054.1		SAM-dependent methyltransferase	1.053	0.156263	0.0433395	13	1.05086	0.179254	0.0497161	13	1.01036	0.146916	0.039265	14	-0.002141	0.06595	0.974367	>0.999999999999999	No	-0.04265	0.05834	0.471604	>0.999999999999999	No
ACX60_RS03795	WP_049594805.1	VARS, valS	valine--tRNA ligase	0.288994	0	0	1	0.1	X	X	1	0.1	X	X	1
ACX60_RS03800	WP_049594806.1		hypothetical protein	0.991256	0.185908	0.0265583	49	0.997548	0.227813	0.0335892	46	0.953198	0.236277	0.0341036	48	0.006293	0.04255	0.88274	>0.999999999999999	No	-0.03806	0.04312	0.379673	>0.999999999999999	No
ACX60_RS03805	WP_001086059.1		oxidoreductase	0.96818	0.240816	0.0344023	49	1.0095	0.20855	0.0301016	48	1.00335	0.320908	0.0473153	46	0.04132	0.04578	0.36899	>0.999999999999999	No	0.03517	0.05798	0.545617	>0.999999999999999	No
ACX60_RS03810	WP_000371755.1		polyketide cyclase	1.02182	0.117116	0.0370353	10	1.01897	0.090103	0.0271671	11	1.03125	0.112088	0.0373627	9	-0.002849	0.04534	0.950552	>0.999999999999999	No	0.009424	0.05274	0.860292	>0.999999999999999	No
ACX60_RS03815	WP_000369287.1		metal-binding protein	0.967646	0.0641176	0.0286743	5	1.06808	0.126605	0.0566193	5	1.03559	0.0811242	0.0362799	5	0.1004	0.06347	0.152201	>0.999999999999999	No	0.06795	0.04624	0.179943	>0.999999999999999	No
ACX60_RS03820	WP_000927243.1		hypothetical protein	1.01061	0.106181	0.0294492	13	0.975269	0.0730239	0.0210802	12	0.964686	0.174984	0.0505136	12	-0.03534	0.03676	0.346377	>0.999999999999999	No	-0.04592	0.05735	0.431498	>0.999999999999999	No
ACX60_RS03825	WP_001174793.1	adeK	adeC/adeK/oprM family multidrug efflux complex outer membrane factor	0.989858	0.172068	0.0170372	102	0.935836	0.203573	0.0208862	95	0.892979	0.197669	0.0202805	95	-0.05402	0.02679	0.045149	>0.999999999999999	No	-0.09688	0.02636	0.000306573	0.0227711	Yes
ACX60_RS03830	WP_000046679.1	adeJ	multidrug efflux RND transporter permease subunit	1.00111	0.203718	0.0145513	196	0.949553	0.258348	0.018842	188	0.915618	0.245007	0.0183127	179	-0.05156	0.02369	0.0301566	>0.999999999999999	No	-0.08549	0.0232	0.000262153	0.0203567	Yes
ACX60_RS03835	WP_000986589.1	adeI	AdeA/AdeI family multidrug efflux RND transporter periplasmic adaptor subunit	0.998227	0.154613	0.0184798	70	0.983733	0.175447	0.0206767	72	0.966666	0.162244	0.0192548	71	-0.01449	0.02778	0.602676	>0.999999999999999	No	-0.03156	0.0267	0.239142	>0.999999999999999	No
ACX60_RS03840	WP_002004370.1	pgpB	phosphatidylglycerophosphatase	0.950633	0.253326	0.0298548	72	0.97752	0.228749	0.0264137	75	0.977993	0.225982	0.0262699	74	0.02689	0.03978	0.500179	>0.999999999999999	No	0.02736	0.0397	0.491874	>0.999999999999999	No
ACX60_RS03845	WP_049594807.1		recombinase	0.98135	0.190663	0.0175519	118	0.976998	0.191145	0.0176714	117	0.986584	0.247401	0.022491	121	-0.004352	0.02491	0.86144	>0.999999999999999	No	0.005233	0.02862	0.855074	>0.999999999999999	No
ACX60_RS03850	WP_000234078.1	ispB	solanesyl diphosphate synthase	0.1	X	X		0.1	X	X		0.1	X	X
ACX60_RS03855	WP_000667115.1		hypothetical protein	1.02047	0.0762175	0.0220021	12	0.888101	0.0749759	0.0216437	12	0.756396	0.18658	0.0538609	12	-0.1324	0.03086	0.000297927	0.0685291	No	-0.2641	0.05818	0.000161796	0.0134831	Yes
ACX60_RS03860	WP_000271409.1	RP-L21, MRPL21, rplU	50S ribosomal protein L21	0.1	X	X		0.1	X	X		0.1	X	X
ACX60_RS03865	WP_000201632.1	RP-L27, MRPL27, rpmA	50S ribosomal protein L27	0.1	X	X	1	0.753605	0	0	1	0.506588	0	0	1
ACX60_RS03870	WP_001056757.1	lolA	outer membrane lipoprotein carrier protein LolA	0.125126	0	0	1	0.0845972	0	0	1	0.0565885	0.0353044	0.024964	2	-0.04053					-0.06854	0.04324	0.358298	>0.999999999999999	No
ACX60_RS03875	WP_001177767.1		hypothetical protein	1.01084	0.126455	0.0213749	35	1.02067	0.129372	0.0218678	35	0.985054	0.151726	0.0256464	35	0.009821	0.03058	0.749061	>0.999999999999999	No	-0.02579	0.03339	0.442499	>0.999999999999999	No
ACX60_RS03880	WP_000566834.1	SARS, serS	serine--tRNA ligase	0.1	X	X		0.1	X	X		0.1	X	X
ACX60_RS03885	WP_000350922.1	cysG	sirohydrochlorin ferrochelatase	0.913006	0.26966	0.0289106	87	0.827363	0.268092	0.0296058	82	0.734227	0.270231	0.0302128	80	-0.08564	0.04139	0.0400579	>0.999999999999999	No	-0.1788	0.04181	3.2155e-05	0.00366214	Yes
ACX60_RS03890	WP_000582207.1	trmL, cspR	tRNA (cytosine(34)-2'-O)-methyltransferase TrmL	1.02706	0.0594382	0.0132908	20	1.03294	0.064794	0.0148648	19	1.03851	0.0996045	0.023477	18	0.005878	0.01989	0.76931	>0.999999999999999	No	0.01145	0.02629	0.665724	>0.999999999999999	No
ACX60_RS03895	WP_001001259.1		transcriptional regulator	0.957554	0.155903	0.0416668	14	0.958032	0.260698	0.0752569	12	0.952685	0.235275	0.0628799	14	0.0004776	0.08282	0.995446	>0.999999999999999	No	-0.00487	0.07543	0.949022	>0.999999999999999	No
ACX60_RS03900	WP_000071881.1		FMN reductase	0.966752	0.257932	0.0625576	17	0.975113	0.172535	0.0418458	17	0.960617	0.251822	0.0549521	21	0.008362	0.07526	0.912231	>0.999999999999999	No	-0.006135	0.08305	0.941526	>0.999999999999999	No
ACX60_RS03905	WP_001984857.1		putrescine/spermidine ABC transporter	0.998296	0.211327	0.0210278	101	1.01974	0.189049	0.019396	95	0.991842	0.264905	0.0273229	94	0.02144	0.02871	0.455926	>0.999999999999999	No	-0.006454	0.0342	0.850518	>0.999999999999999	No
ACX60_RS03910	WP_001118410.1	E1.1.1.1, adh	alcohol dehydrogenase	0.995808	0.205169	0.0216268	90	0.956274	0.234606	0.0251524	87	0.940956	0.316178	0.034916	82	-0.03953	0.0331	0.233894	>0.999999999999999	No	-0.05485	0.0403	0.175245	>0.999999999999999	No
ACX60_RS03915	WP_000626048.1		hypothetical protein	1.01646	0.0438064	0.0154879	8	1.04451	0.0396133	0.0140054	8	1.05026	0.104207	0.0368429	8	0.02805	0.02088	0.200533	>0.999999999999999	No	0.0338	0.03997	0.411954	>0.999999999999999	No
ACX60_RS03920	WP_000050858.1	lipB	octanoyltransferase	0.1	X	X		0.1	X	X		0.1	X	X
ACX60_RS03925	WP_000887099.1	K09158	hypothetical protein	0.1	X	X	1	0.1	X	X	1	0.435355	5.55112e-17	5.55112e-17	1
ACX60_RS03930	WP_001281941.1	rpoD	RNA polymerase sigma factor RpoD	0.1	X	X		0.1	X	X		0.1	X	X
ACX60_RS03935	WP_000099358.1		hypothetical protein	0.938294	0.283962	0.107328	7	1.10058	0.107009	0.0378335	8	1.01326	0.27829	0.113611	6	0.1623	0.1078	0.156096	>0.999999999999999	No	0.07497	0.1566	0.641403	>0.999999999999999	No
ACX60_RS03940	WP_001274941.1	K07039	hypothetical protein	0.91379	0.261236	0.0724538	13	0.952567	0.0839276	0.0232773	13	0.946625	0.317828	0.0849432	14	0.03878	0.0761	0.61503	>0.999999999999999	No	0.03283	0.1125	0.772764	>0.999999999999999	No
ACX60_RS03945	WP_001021242.1		hypothetical protein	1.02095	0.156117	0.0256655	37	0.998722	0.191249	0.032327	35	1.01017	0.128254	0.0223261	33	-0.02222	0.04104	0.589919	>0.999999999999999	No	-0.01078	0.0344	0.754993	>0.999999999999999	No
ACX60_RS03950	WP_000994655.1	K07146	rhodanese-like domain-containing protein	0.881765	0.329206	0.0475167	48	0.92876	0.161529	0.024633	43	0.939976	0.190047	0.0293249	42	0.04699	0.05537	0.398332	>0.999999999999999	No	0.05821	0.05775	0.316245	>0.999999999999999	No
ACX60_RS03955	WP_000950285.1	K06938	hypothetical protein	1.01525	0.200468	0.0321006	39	0.997001	0.22934	0.0382234	36	0.946522	0.301878	0.050313	36	-0.01824	0.04964	0.714311	>0.999999999999999	No	-0.06872	0.05875	0.245901	>0.999999999999999	No
ACX60_RS03960	WP_001287579.1	CS, gltA	type II citrate synthase	0.396981	0.368255	0.0767865	23	0.411959	0.326449	0.0652897	25	0.342572	0.356806	0.0713612	25	0.01498	0.1003	0.881921	>0.999999999999999	No	-0.05441	0.1047	0.605739	>0.999999999999999	No
ACX60_RS03965	WP_002027108.1	sdhC, frdC	succinate dehydrogenase	0.1	X	X		0.1	X	X		0.1	X	X
ACX60_RS03970	WP_000833672.1	sdhD, frdD	succinate dehydrogenase, hydrophobic membrane anchor protein	0.1	X	X		0.1	X	X		0.1	X	X
ACX60_RS03975	WP_000500957.1	sdhA, frdA	succinate dehydrogenase flavoprotein subunit	0.1	X	X	1	0.1	X	X	1	0.417754	0	0	1
ACX60_RS03980	WP_000086385.1	sdhB, frdB	succinate dehydrogenase iron-sulfur subunit	0.1	X	X		0.1	X	X		0.1	X	X
ACX60_RS03985	WP_001984866.1	OGDH, sucA	2-oxoglutarate dehydrogenase subunit E1	0.1	X	X		0.1	X	X		0.1	X	X
ACX60_RS03990	WP_000179879.1	DLST, sucB	dihydrolipoamide succinyltransferase	0.1	X	X		0.1	X	X		0.1	X	X
ACX60_RS03995	WP_000082610.1	DLD, lpd, pdhD	dihydrolipoyl dehydrogenase	0.1	X	X		0.1	X	X		0.1	X	X
ACX60_RS04000	WP_001048573.1	sucC	succinyl-CoA ligase subunit beta	0.746635	0.234548	0.0489066	23	0.74916	0.267218	0.0545456	24	0.705454	0.223327	0.0455865	24	0.002525	0.07347	0.972733	>0.999999999999999	No	-0.04118	0.06679	0.540604	>0.999999999999999	No
ACX60_RS04005	WP_000114637.1	sucD	succinate--CoA ligase subunit alpha	0.793107	0.198474	0.0405132	24	0.716854	0.331554	0.0663108	25	0.663522	0.266369	0.0532738	25	-0.07625	0.07848	0.336189	>0.999999999999999	No	-0.1296	0.06733	0.0603369	0.917554	No
ACX60_RS04010	WP_000072941.1	WARS, trpS	tryptophan--tRNA ligase	0.1	X	X		0.1	X	X		0.1	X	X
ACX60_RS04015	WP_000146246.1	K09781	membrane protein	0.981138	0.205635	0.0363515	32	0.971319	0.174865	0.0319259	30	0.953044	0.294551	0.0512748	33	-0.009818	0.04864	0.840699	>0.999999999999999	No	-0.02809	0.06319	0.658152	>0.999999999999999	No
ACX60_RS04020	WP_001267353.1	K07054	hypothetical protein	0.977912	0.241612	0.0360173	45	0.979642	0.197817	0.0294888	45	1.01292	0.25546	0.0372626	47	0.00173	0.04655	0.970439	>0.999999999999999	No	0.03501	0.05189	0.50158	>0.999999999999999	No
ACX60_RS04025	WP_000526259.1	TC.CPA1	sodium:proton antiporter	0.970076	0.251091	0.0263215	91	0.943897	0.251607	0.0272906	85	0.990823	0.156676	0.0165151	90	-0.02618	0.03791	0.490794	>0.999999999999999	No	0.02075	0.03115	0.506246	>0.999999999999999	No
ACX60_RS04030	WP_079454674.1		type I secretion protein	0.997767	0.220496	0.0095597	532	1.00735	0.213288	0.00940775	514	0.978056	0.252662	0.0110271	525	0.009583	0.01342	0.475341	>0.999999999999999	No	-0.01971	0.01458	0.176724	>0.999999999999999	No
ACX60_RS04035	WP_000257914.1		hypothetical protein	0.998559	0.13601	0.0207413	43	0.993646	0.134291	0.0202451	44	1.03806	0.146636	0.0213891	47	-0.004914	0.02898	0.865762	>0.999999999999999	No	0.0395	0.02989	0.189835	>0.999999999999999	No
ACX60_RS04040	WP_000221994.1		metallophosphatase	1.00079	0.215646	0.022988	88	0.996942	0.190492	0.0206617	85	0.97884	0.250866	0.0272102	85	-0.00385	0.03098	0.901238	>0.999999999999999	No	-0.02195	0.03553	0.537486	>0.999999999999999	No
ACX60_RS04045	WP_000722324.1		metalloprotease	1.04693	0.132811	0.0271099	24	1.01162	0.166082	0.0346305	23	1.02203	0.154626	0.0322418	23	-0.0353	0.04377	0.424186	>0.999999999999999	No	-0.0249	0.04199	0.556147	>0.999999999999999	No
ACX60_RS04050	WP_000102950.1	ybaZ	methyltransferase	1.00853	0.0744896	0.0281544	7	0.974199	0.0386683	0.0157863	6	0.999853	0.0609861	0.0248975	6	-0.03433	0.03387	0.332549	>0.999999999999999	No	-0.008677	0.03821	0.824533	>0.999999999999999	No
ACX60_RS04055	WP_000966781.1		universal stress protein	1.05741	0.151358	0.0378394	16	1.10543	0.187601	0.0469001	16	1.03245	0.100103	0.0258466	15	0.04801	0.06026	0.431858	>0.999999999999999	No	-0.02496	0.04643	0.594942	>0.999999999999999	No
ACX60_RS04060	WP_009518950.1		chloramphenicol acetyltransferase CAT	1.04808	0.128096	0.0273102	22	1.0014	0.176663	0.0353325	25	0.994281	0.138197	0.030157	21	-0.04668	0.04557	0.311116	>0.999999999999999	No	-0.0538	0.04061	0.192599	>0.999999999999999	No
ACX60_RS04065	WP_031978871.1		hypothetical protein	1.03042	0.0439183	0.0196409	5	1.02823	0.0788483	0.035262	5	1.00974	0.042533	0.0190214	5	-0.002189	0.04036	0.958077	>0.999999999999999	No	-0.02068	0.02734	0.471121	>0.999999999999999	No
ACX60_RS04070	WP_000116197.1		TetR family transcriptional regulator	0.926793	0.218764	0.0380819	33	1.0052	0.147107	0.0252286	34	0.952411	0.208656	0.0368855	32	0.0784	0.04542	0.08907	>0.999999999999999	No	0.02562	0.05306	0.630872	>0.999999999999999	No
ACX60_RS04075	WP_001190203.1	greA	transcription elongation factor GreA	0.960375	0.0891407	0.0363915	6	1.01697	0.191183	0.0722603	7	0.996972	0.0681905	0.0257736	7	0.05659	0.08537	0.521075	>0.999999999999999	No	0.0366	0.04362	0.419361	>0.999999999999999	No
ACX60_RS04080	WP_001126293.1	carB, CPA2	carbamoyl phosphate synthase large subunit	0.361584	0.388707	0.0793444	24	0.265042	0.377236	0.077003	24	0.350128	0.434254	0.0835722	27	-0.09654	0.1106	0.387112	>0.999999999999999	No	-0.01146	0.116	0.921736	>0.999999999999999	No
ACX60_RS04085	WP_000106446.1	carA, CPA1	carbamoyl-phosphate synthase small subunit	0.276432	0.30945	0.0933027	11	0.145763	0.221366	0.0667443	11	0.520218	0.404947	0.122096	11	-0.1307	0.1147	0.268142	>0.999999999999999	No	0.2438	0.1537	0.128315	>0.999999999999999	No
ACX60_RS04090	WP_001282880.1		hypothetical protein	0.991804	0.201714	0.0440176	21	0.960743	0.255729	0.0571828	20	0.967571	0.351467	0.080632	19	-0.03106	0.07174	0.667434	>0.999999999999999	No	-0.02423	0.08951	0.788071	>0.999999999999999	No
ACX60_RS04095	WP_000179362.1		hypothetical protein	1.05435	0.0699354	0.0169618	17	1.05561	0.109094	0.0272736	16	1.06196	0.0946875	0.0253063	14	0.001268	0.0317	0.968344	>0.999999999999999	No	0.007613	0.02958	0.798716	>0.999999999999999	No
ACX60_RS04100	WP_000729551.1	yhbY	RNA-binding protein	1.001	0.0444996	0.0168193	7	1.01193	0.065195	0.0246414	7	1.04292	0.0703962	0.0266073	7	0.01092	0.02983	0.720628	>0.999999999999999	No	0.04192	0.03148	0.207735	>0.999999999999999	No
ACX60_RS04105	WP_000235573.1	rlmE, rrmJ, ftsJ	ribosomal RNA large subunit methyltransferase E	0.681581	0.203826	0.0526276	15	0.650486	0.176739	0.0456337	15	0.577211	0.311829	0.0833398	14	-0.0311	0.06966	0.658736	>0.999999999999999	No	-0.1044	0.09716	0.292235	>0.999999999999999	No
ACX60_RS04110	WP_001286662.1	ftsH, hflB	ATP-dependent metalloprotease	0.1	X	X		0.1	X	X		0.1	X	X
ACX60_RS04115	WP_001176046.1	folP	dihydropteroate synthase	1.0168	0.256135	0.0312918	67	1.00778	0.266325	0.0325367	67	0.996578	0.227726	0.0284657	64	-0.009024	0.04514	0.841862	>0.999999999999999	No	-0.02023	0.04242	0.634262	>0.999999999999999	No
ACX60_RS04120	WP_000461267.1		hypothetical protein	1.02305	0.0982017	0.0262455	14	0.99589	0.122981	0.0341088	13	0.976998	0.137827	0.0397871	12	-0.02716	0.04267	0.530186	>0.999999999999999	No	-0.04606	0.04643	0.331131	>0.999999999999999	No
ACX60_RS04125	WP_001112529.1		hypothetical protein	1.04573	0.0792502	0.01585	25	1.04863	0.106335	0.0221725	23	1.07259	0.127938	0.0261152	24	0.002904	0.02693	0.914593	>0.999999999999999	No	0.02686	0.03027	0.379338	>0.999999999999999	No
ACX60_RS04135	WP_001290918.1	phoD	alkaline phosphatase	1.02447	0.178701	0.0186309	92	0.997224	0.218288	0.0230096	90	1.02533	0.190473	0.0203045	88	-0.02725	0.02954	0.357541	>0.999999999999999	No	0.000854	0.02752	0.975278	>0.999999999999999	No
ACX60_RS04150	WP_001229846.1	folD	bifunctional 5,10-methylene-tetrahydrofolate dehydrogenase/5,10-methylene-tetrahydrofolate cyclohydrolase	0.1	X	X		0.1	X	X		0.1	X	X
ACX60_RS04155	WP_001278013.1		hypothetical protein	0.982229	0.192751	0.0393451	24	1.01866	0.179915	0.0352842	26	0.946541	0.232162	0.0494971	22	0.03643	0.0527	0.49271	>0.999999999999999	No	-0.03569	0.06271	0.57221	>0.999999999999999	No
ACX60_RS04160	WP_001043187.1		hypothetical protein	0.958987	0.1725	0.0395743	19	0.979331	0.217206	0.0473981	21	1.01583	0.126383	0.0269449	22	0.02034	0.06247	0.746463	>0.999999999999999	No	0.05685	0.0468	0.231833	>0.999999999999999	No
ACX60_RS04165	WP_000228302.1	kgtP	MFS transporter	0.996968	0.20368	0.0245202	69	1.00023	0.183067	0.0223652	67	1.01185	0.21463	0.0258384	69	0.003259	0.03324	0.922042	>0.999999999999999	No	0.01489	0.03562	0.676699	>0.999999999999999	No
ACX60_RS04170	WP_000063783.1	glpK, GK	glycerol kinase	0.991287	0.195858	0.0212438	85	1.00535	0.213433	0.0235697	82	0.994475	0.277262	0.0308068	81	0.01407	0.03168	0.657624	>0.999999999999999	No	0.003188	0.03712	0.931655	>0.999999999999999	No
ACX60_RS04175	WP_000868069.1	glpA, glpD	glycerol-3-phosphate dehydrogenase	0.993847	0.151562	0.018799	65	1.03961	0.124869	0.0158584	62	1.0114	0.19124	0.023905	64	0.04576	0.02471	0.0663439	>0.999999999999999	No	0.01756	0.03036	0.564045	>0.999999999999999	No
ACX60_RS04180	WP_049594808.1	E4.1.1.32, pckA, PCK	phosphoenolpyruvate carboxykinase	0.815069	0.206073	0.020505	101	0.797114	0.212846	0.0216112	97	0.726075	0.261581	0.0268377	95	-0.01795	0.02977	0.547158	>0.999999999999999	No	-0.08899	0.03353	0.00861426	0.309814	No
ACX60_RS04185	WP_001247645.1		hypothetical protein	0.997125	0.149486	0.017867	70	1.00605	0.155279	0.0182999	72	1.00879	0.160534	0.0191874	70	0.008921	0.02559	0.727896	>0.999999999999999	No	0.01167	0.02622	0.657027	>0.999999999999999	No
ACX60_RS04190	WP_000924297.1		3',5'-cyclic-nucleotide phosphodiesterase	1.02965	0.142285	0.0183689	60	1.00698	0.14802	0.0205267	52	0.991306	0.170305	0.022964	55	-0.02267	0.02747	0.410895	>0.999999999999999	No	-0.03835	0.02918	0.191414	>0.999999999999999	No
ACX60_RS04195	WP_000065579.1	groES, HSPE1	molecular chaperone GroES	0.1	X	X		0.1	X	X		0.1	X	X
ACX60_RS04200	WP_001274623.1	groEL, HSPD1	molecular chaperone GroEL	0.1	X	X		0.1	X	X		0.1	X	X
ACX60_RS04205	WP_000379025.1	dgkA, DGK	diacylglycerol kinase	0.957296	0.237414	0.055959	18	0.947299	0.192165	0.0452936	18	0.956591	0.242078	0.0555366	19	-0.009997	0.07199	0.890381	>0.999999999999999	No	-0.0007048	0.07888	0.992922	>0.999999999999999	No
ACX60_RS04210	WP_000732913.1		hydrolase	1.02946	0.16996	0.0295863	33	1.01341	0.148789	0.0267234	31	1.03386	0.17966	0.0312747	33	-0.01606	0.04004	0.689742	>0.999999999999999	No	0.004393	0.04305	0.919047	>0.999999999999999	No
ACX60_RS04215	WP_000488521.1	E3.1.4.46, glpQ, ugpQ	glycerophosphoryl diester phosphodiesterase	1.03927	0.147064	0.0181023	66	1.04798	0.211069	0.0254097	69	1.00944	0.119251	0.0153952	60	0.008714	0.03144	0.782092	>0.999999999999999	No	-0.02983	0.024	0.216223	>0.999999999999999	No
ACX60_RS04220	WP_005134866.1		multidrug efflux RND transporter permease subunit	1.00783	0.168769	0.0133009	161	1.00518	0.245691	0.0194235	160	0.995897	0.240907	0.0188693	163	-0.002651	0.02351	0.910319	>0.999999999999999	No	-0.01193	0.02313	0.606466	>0.999999999999999	No
ACX60_RS04225	WP_001135457.1		hypothetical protein	1.01367	0.175447	0.0264496	44	1.02861	0.211113	0.0321944	43	1.02973	0.132115	0.0208892	40	0.01494	0.04158	0.720242	>0.999999999999999	No	0.01606	0.03416	0.639462	>0.999999999999999	No
ACX60_RS04230	WP_000984535.1	htpX	protease HtpX	0.967777	0.204574	0.0336317	37	0.970361	0.207293	0.0355504	34	0.998962	0.24855	0.041425	36	0.002584	0.04891	0.958024	>0.999999999999999	No	0.03119	0.05322	0.559728	>0.999999999999999	No
ACX60_RS04235	WP_000798650.1		transglycosylase	0.966347	0.240483	0.0263964	83	0.95125	0.274595	0.0296103	86	0.953201	0.270769	0.0295433	84	-0.0151	0.03976	0.704665	>0.999999999999999	No	-0.01315	0.03965	0.740624	>0.999999999999999	No
ACX60_RS04240	WP_000271251.1	ttcA	tRNA 2-thiocytidine(32) synthetase TtcA	1.02499	0.176543	0.0307321	33	0.991151	0.152239	0.027795	30	1.02073	0.227336	0.0408307	31	-0.03384	0.04173	0.420603	>0.999999999999999	No	-0.004257	0.0507	0.933365	>0.999999999999999	No
ACX60_RS04245	WP_001110719.1		hypothetical protein	0.945275	0.0780782	0.0295108	7	0.701757	0.298655	0.112881	7	0.478819	0.326391	0.123364	7	-0.2435	0.1167	0.0588723	>0.999999999999999	No	-0.4665	0.1268	0.00316398	0.152259	No
ACX60_RS04250	WP_001984613.1		ABC transporter substrate-binding protein	0.982134	0.21221	0.0259256	67	0.969242	0.263434	0.0326749	65	0.95604	0.262835	0.0323528	66	-0.01289	0.04158	0.757002	>0.999999999999999	No	-0.02609	0.04139	0.529531	>0.999999999999999	No
ACX60_RS04255	WP_000841361.1	greB	transcription elongation factor GreB	1.07699	0.129198	0.0322995	16	1.04895	0.135116	0.0327704	17	1.01445	0.134763	0.0373766	13	-0.02805	0.04608	0.54716	>0.999999999999999	No	-0.06254	0.04918	0.214287	>0.999999999999999	No
ACX60_RS04265	WP_000398198.1		hypothetical protein	0.991649	0.210942	0.035157	36	0.915895	0.195875	0.0335923	34	0.951789	0.166246	0.028511	34	-0.07575	0.04873	0.124695	>0.999999999999999	No	-0.03986	0.04557	0.384847	>0.999999999999999	No
ACX60_RS04270	WP_001071474.1		peptide synthetase	0.989665	0.198574	0.0127124	244	0.98821	0.208521	0.0135449	237	0.985361	0.215548	0.0141514	232	-0.001455	0.01856	0.937565	>0.999999999999999	No	-0.004303	0.01898	0.820762	>0.999999999999999	No
ACX60_RS04275	WP_001027817.1	yhbS	GCN5 family N-acetyltransferase	0.983957	0.276544	0.0651821	18	1.08303	0.235513	0.0513931	21	0.983874	0.357464	0.0799315	20	0.09907	0.08197	0.234461	>0.999999999999999	No	-8.291e-05	0.1045	0.999372	>0.999999999999999	No
ACX60_RS04280	WP_001054060.1		hypothetical protein	1.08851	0.0597287	0.0344844	3	1.10076	0.132675	0.0765999	3	1.0795	0.104112	0.0601089	3	0.01226	0.084	0.891065	>0.999999999999999	No	-0.009004	0.0693	0.902894	>0.999999999999999	No
ACX60_RS04285	WP_000750922.1		hypothetical protein	0.963157	0.148271	0.035961	17	1.06034	0.237017	0.0592544	16	1.01734	0.1436	0.0348281	17	0.09718	0.06837	0.165173	>0.999999999999999	No	0.05418	0.05006	0.287242	>0.999999999999999	No
ACX60_RS04290	WP_000613407.1		hypothetical protein	0.994469	0.202346	0.0382397	28	1.0262	0.190916	0.0354523	29	1.00372	0.185706	0.0371412	25	0.03173	0.05209	0.544984	>0.999999999999999	No	0.009255	0.05357	0.863524	>0.999999999999999	No
ACX60_RS04295	WP_001059983.1		hypothetical protein	1.00028	0.11583	0.0215091	29	0.992393	0.136461	0.0249143	30	0.963825	0.23842	0.0442735	29	-0.007891	0.03301	0.81191	>0.999999999999999	No	-0.03646	0.04922	0.461963	>0.999999999999999	No
ACX60_RS04300	WP_005134880.1		hypothetical protein	0.991542	0.10683	0.0238879	20	1.00214	0.157518	0.035222	20	0.968029	0.20001	0.0447235	20	0.0106	0.04256	0.804624	>0.999999999999999	No	-0.02351	0.0507	0.645477	>0.999999999999999	No
ACX60_RS04305	WP_000120680.1		hypothetical protein	1.00464	0.0460016	0.017387	7	1.05747	0.0660196	0.0233414	8	0.994212	0.156512	0.0553355	8	0.05283	0.02984	0.100077	>0.999999999999999	No	-0.01043	0.0616	0.868185	>0.999999999999999	No
ACX60_RS04310	WP_000734498.1		hypothetical protein	1.02555	0.0527173	0.0199253	7	1.01462	0.110514	0.045117	6	0.995007	0.167071	0.0682065	6	-0.01093	0.04677	0.819515	>0.999999999999999	No	-0.03054	0.0663	0.654075	>0.999999999999999	No
ACX60_RS04315	WP_001058974.1		hypothetical protein	0.970387	0.124969	0.020011	39	0.976733	0.233693	0.0369501	40	0.969239	0.26348	0.0421906	39	0.006346	0.04232	0.881196	>0.999999999999999	No	-0.001147	0.0467	0.980462	>0.999999999999999	No
ACX60_RS04320	WP_074031652.1		transcriptional regulator	1.01823	0.110484	0.029528	14	0.998045	0.0755753	0.0227868	11	1.00559	0.16732	0.0464063	13	-0.02019	0.03903	0.609907	>0.999999999999999	No	-0.01264	0.05418	0.817434	>0.999999999999999	No
ACX60_RS04325	WP_001090404.1	K07044	metal hydrolase	0.939987	0.238282	0.0421228	32	0.990115	0.251244	0.0424679	35	0.939147	0.319805	0.0548461	34	0.05013	0.05996	0.406196	>0.999999999999999	No	-0.0008399	0.06977	0.990433	>0.999999999999999	No
ACX60_RS04330	WP_000256447.1		TetR family transcriptional regulator	0.99659	0.179599	0.0435591	17	1.07107	0.198494	0.0496235	16	0.944561	0.2988	0.0704279	18	0.07448	0.06582	0.266549	>0.999999999999999	No	-0.05203	0.08396	0.53972	>0.999999999999999	No
ACX60_RS04335	WP_001100693.1		nitroreductase	1.0587	0.091534	0.0190862	23	0.999612	0.240559	0.0524943	21	0.935621	0.183534	0.0410393	20	-0.05909	0.05395	0.279608	>0.999999999999999	No	-0.1231	0.04335	0.00700894	0.263159	No
ACX60_RS04340	WP_000116129.1	K07124	SDR family oxidoreductase	1.02332	0.123809	0.0252724	24	0.969803	0.199478	0.0435298	21	0.99079	0.175039	0.0391398	20	-0.05351	0.04883	0.27924	>0.999999999999999	No	-0.03253	0.04517	0.475436	>0.999999999999999	No
ACX60_RS04345	WP_000868731.1	nemR	TetR family transcriptional regulator	0.942366	0.246926	0.0466645	28	1.00002	0.143317	0.026166	30	1.00286	0.240526	0.0454551	28	0.05766	0.05258	0.277503	>0.999999999999999	No	0.06049	0.06514	0.357245	>0.999999999999999	No
ACX60_RS04350	WP_000869506.1	glxK, garK	glycerate kinase	1.02392	0.145347	0.0265366	30	1.00538	0.142715	0.0269707	28	0.987362	0.253066	0.047825	28	-0.01854	0.03786	0.626282	>0.999999999999999	No	-0.03656	0.05373	0.499066	>0.999999999999999	No
ACX60_RS04355	WP_000370438.1		hypothetical protein	0.990793	0.222919	0.0206088	117	0.98355	0.253738	0.0233585	118	1.00008	0.228703	0.0215145	113	-0.007243	0.03117	0.81644	>0.999999999999999	No	0.009289	0.02978	0.755391	>0.999999999999999	No
ACX60_RS04360	WP_000187645.1	fdhD	formate dehydrogenase accessory protein FdhD	1.03021	0.0924043	0.018862	24	0.984424	0.105579	0.0220146	23	0.99332	0.137139	0.0285954	23	-0.04578	0.02891	0.12025	>0.999999999999999	No	-0.03689	0.03398	0.283446	>0.999999999999999	No
ACX60_RS04365	WP_000119198.1		hypothetical protein	0.992692	0.0400654	0.0126698	10	1.05876	0.0718269	0.0227137	10	1.06799	0.0990342	0.0313174	10	0.06606	0.02601	0.0205191	>0.999999999999999	No	0.0753	0.03378	0.038796	0.784376	No
ACX60_RS04370	WP_000706087.1	pdxB	erythronate-4-phosphate dehydrogenase	0.089203	0.187338	0.0519581	13	0.142428	0.271297	0.0783168	12	0.11366	0.181166	0.0467768	15	0.05322	0.0926	0.571037	>0.999999999999999	No	0.02446	0.06974	0.728644	>0.999999999999999	No
ACX60_RS04375	WP_000059542.1	epmA, poxA	EF-P lysine aminoacylase GenX	0.297967	0.271116	0.0606235	20	0.411557	0.498861	0.10402	23	0.162103	0.199315	0.0434941	21	0.1136	0.1252	0.369443	>0.999999999999999	No	-0.1359	0.07406	0.074204	0.967682	No
ACX60_RS04380	WP_000451853.1		membrane protein	1.01671	0.26556	0.0329387	65	1.02634	0.190287	0.0247733	59	0.99814	0.264262	0.0346993	58	0.009632	0.04187	0.818417	>0.999999999999999	No	-0.01857	0.04786	0.698737	>0.999999999999999	No
ACX60_RS04385	WP_000048860.1	radA, sms	DNA repair protein RadA	0.985236	0.201964	0.029151	48	0.966574	0.246667	0.034884	50	0.96299	0.280833	0.0405347	48	-0.01866	0.04565	0.68357	>0.999999999999999	No	-0.02225	0.04993	0.656942	>0.999999999999999	No
ACX60_RS04390	WP_000070815.1	cycA	alanine glycine permease	1.00982	0.153547	0.0179713	73	1.02211	0.212815	0.0244115	76	1.02576	0.166711	0.0193798	74	0.01229	0.03051	0.687656	>0.999999999999999	No	0.01594	0.02644	0.547599	>0.999999999999999	No
ACX60_RS04395	WP_001255202.1		hypothetical protein	0.593463	0.32768	0.16384	4	0.258121	0.260899	0.13045	4	0.290852	0.166173	0.0830864	4	-0.3353	0.2094	0.160448	>0.999999999999999	No	-0.3026	0.1837	0.150599	>0.999999999999999	No
ACX60_RS04400	WP_000011145.1	lysA	diaminopimelate decarboxylase	0.842934	0.277672	0.0381412	53	0.871394	0.19972	0.0276962	52	0.821994	0.244244	0.0345414	50	0.02846	0.04728	0.54854	>0.999999999999999	No	-0.02094	0.05165	0.686025	>0.999999999999999	No
ACX60_RS04405	WP_000923478.1	dapF	diaminopimelate epimerase	0.1	X	X	3	0.141347	0.205051	0.118386	3	0.0715672	0.106195	0.0613116	3
ACX60_RS04410	WP_000207640.1		lysine transporter LysE	1.02956	0.0659173	0.0120348	30	1.03381	0.0845767	0.0159835	28	1.02175	0.0916196	0.0173145	28	0.004252	0.01984	0.831051	>0.999999999999999	No	-0.007809	0.02085	0.709455	>0.999999999999999	No
ACX60_RS04415	WP_000445485.1	xerC	integrase	0.875273	0.210565	0.0448926	22	0.888978	0.157846	0.0322202	24	0.822039	0.31372	0.0640378	24	0.0137	0.05457	0.802887	>0.999999999999999	No	-0.05323	0.07953	0.506786	>0.999999999999999	No
ACX60_RS04420	WP_000646179.1	fixA, etfB	EtfB protein	0.1	X	X		0.1	X	X		0.1	X	X
ACX60_RS04425	WP_000025985.1	fixB, etfA	electron transfer flavoprotein subunit beta	0.1	X	X		0.1	X	X		0.1	X	X
ACX60_RS04430	WP_000116449.1	gyrA	DNA gyrase subunit A	0.1	X	X		0.1	X	X		0.1	X	X	1
ACX60_RS04435	WP_001188105.1		hypothetical protein	0.964003	0.234792	0.0238395	97	0.981836	0.231223	0.0242388	91	0.987365	0.248972	0.0259572	92	0.01783	0.03401	0.600708	>0.999999999999999	No	0.02336	0.03519	0.507566	>0.999999999999999	No
ACX60_RS04440	WP_000457360.1		hypothetical protein	1.03027	0.160493	0.0334651	23	1.03268	0.260521	0.0555433	22	1.02489	0.193388	0.0412304	22	0.002412	0.06419	0.970196	>0.999999999999999	No	-0.00538	0.05288	0.91944	>0.999999999999999	No
ACX60_RS04445	WP_005134882.1	gtrB, csbB	hypothetical protein	0.964141	0.303944	0.0474681	41	0.982285	0.228416	0.0356725	41	1.02377	0.265477	0.0400221	44	0.01814	0.05938	0.760727	>0.999999999999999	No	0.05963	0.06179	0.337361	>0.999999999999999	No
ACX60_RS04450	WP_001140942.1		hypothetical protein	1.02615	0.156627	0.0230934	46	1.01566	0.15887	0.0245142	42	0.985517	0.244082	0.0385928	40	-0.01049	0.03366	0.756027	>0.999999999999999	No	-0.04063	0.04367	0.354825	>0.999999999999999	No
ACX60_RS04455	WP_000657706.1	ABC-2.P	multidrug ABC transporter permease	0.9714	0.1696	0.0239851	50	0.98838	0.191888	0.0268697	51	0.980648	0.174524	0.024932	49	0.01698	0.03606	0.638796	>0.999999999999999	No	0.009247	0.03459	0.789753	>0.999999999999999	No
ACX60_RS04460	WP_000258029.1	ABC-2.P	multidrug ABC transporter permease	0.96992	0.139556	0.0215339	42	0.983348	0.141083	0.0210314	45	0.958867	0.188394	0.0284015	44	0.01343	0.03011	0.656774	>0.999999999999999	No	-0.01105	0.03589	0.758859	>0.999999999999999	No
ACX60_RS04465	WP_001070866.1	ABC-2.TX	RND transporter	1.00275	0.0866357	0.0169907	26	1.05134	0.167091	0.0315773	28	0.998706	0.167434	0.0334868	25	0.04859	0.03665	0.190652	>0.999999999999999	No	-0.004047	0.03712	0.913633	>0.999999999999999	No
ACX60_RS04470	WP_001142049.1		transporter	0.967541	0.211252	0.0233288	82	0.975	0.219412	0.0246858	79	0.958671	0.225227	0.0260069	75	0.007459	0.03394	0.826334	>0.999999999999999	No	-0.00887	0.03484	0.799355	>0.999999999999999	No
ACX60_RS04475	WP_001203181.1	serC, PSAT1	3-phosphoserine/phosphohydroxythreonine aminotransferase	0.193403	0.161403	0.114129	2	-0.044722	0.0359436	0.025416	2	0.338224	0.376778	0.266422	2	-0.2381	0.1169	0.178618	>0.999999999999999	No	0.1448	0.2898	0.666866	>0.999999999999999	No
ACX60_RS04480	WP_000795877.1		hypothetical protein	0.908277	0.325832	0.0665102	24	0.985595	0.368988	0.0753193	24	0.947113	0.279944	0.0583723	23	0.07732	0.1005	0.445547	>0.999999999999999	No	0.03884	0.08878	0.663901	>0.999999999999999	No
ACX60_RS04485	WP_000936552.1	K09768	hypothetical protein	0.970853	0.145367	0.0261087	31	0.918929	0.177479	0.0313742	32	0.947515	0.194888	0.0344516	32	-0.05192	0.04095	0.209584	>0.999999999999999	No	-0.02334	0.04343	0.592942	>0.999999999999999	No
ACX60_RS04490	WP_001140078.1		membrane protein	0.983282	0.194734	0.0300481	42	1.0177	0.117287	0.0190265	38	0.9732	0.239186	0.0373545	41	0.03442	0.03642	0.347546	>0.999999999999999	No	-0.01008	0.04782	0.833543	>0.999999999999999	No
ACX60_RS04495	WP_001984636.1	lolC_E	multidrug ABC transporter substrate-binding protein	0.1	X	X		0.1	X	X		0.1	X	X
ACX60_RS04500	WP_000049406.1	lolD	lipoprotein releasing system, ATP-binding protein	0.1	X	X		0.1	X	X		0.1	X	X
ACX60_RS04505	WP_000472702.1	comEC	hypothetical protein	0.980221	0.188138	0.0200555	88	0.989956	0.202435	0.0222201	83	0.979256	0.237042	0.0268397	78	0.009735	0.02987	0.744884	>0.999999999999999	No	-0.0009649	0.03305	0.976742	>0.999999999999999	No
ACX60_RS04510	WP_001109113.1	lpxL, htrB	lipid A biosynthesis acyltransferase	0.701361	0.187591	0.0342493	30	0.495769	0.25885	0.0472594	30	0.527052	0.258313	0.0463944	31	-0.2056	0.05836	0.000840635	0.152655	No	-0.1743	0.05796	0.00387103	0.16742	No
ACX60_RS04515	WP_001286612.1	sppA	protease	0.980935	0.162824	0.0217583	56	0.916781	0.214154	0.0286175	56	0.945771	0.246688	0.032116	59	-0.06415	0.03595	0.0770925	>0.999999999999999	No	-0.03516	0.0392	0.371547	>0.999999999999999	No
ACX60_RS04520	WP_000114071.1		hydrolase	1.02938	0.152395	0.028299	29	0.999924	0.114827	0.0220985	27	0.997049	0.1599	0.0296927	29	-0.02946	0.03627	0.4202	>0.999999999999999	No	-0.03233	0.04102	0.433855	>0.999999999999999	No
ACX60_RS04525	WP_000975525.1	purN	phosphoribosylglycinamide formyltransferase	0.943782	0.175155	0.0401832	19	0.927917	0.201934	0.0463268	19	0.951108	0.113595	0.0254007	20	-0.01586	0.06133	0.797343	>0.999999999999999	No	0.007326	0.04703	0.877062	>0.999999999999999	No
ACX60_RS04530	WP_000071984.1	purM	phosphoribosylformylglycinamidine cyclo-ligase	0.856626	0.293459	0.0388696	57	0.812346	0.306797	0.0413685	55	0.791011	0.381741	0.0492825	60	-0.04428	0.05672	0.436664	>0.999999999999999	No	-0.06561	0.06319	0.301239	>0.999999999999999	No
ACX60_RS04535	WP_001153980.1		AI-2E family transporter	0.956298	0.159575	0.0221291	52	0.935623	0.275005	0.0392865	49	0.920687	0.257235	0.0367479	49	-0.02067	0.04442	0.642666	>0.999999999999999	No	-0.03561	0.04233	0.402202	>0.999999999999999	No
ACX60_RS04540	WP_001249535.1	hda	DnaA regulatory inactivator Hda	0.960316	0.147942	0.0243215	37	0.866212	0.260614	0.0428446	37	0.84035	0.271288	0.0452147	36	-0.0941	0.04927	0.0601039	>0.999999999999999	No	-0.12	0.05096	0.0213288	0.578366	No
ACX60_RS04545	WP_000920027.1		rhombotarget A	0.99802	0.162063	0.0156672	107	1.01177	0.197461	0.0193626	104	0.966119	0.201245	0.0204334	97	0.01375	0.02484	0.580365	>0.999999999999999	No	-0.0319	0.02548	0.212006	>0.999999999999999	No
ACX60_RS04550	WP_000760139.1		CSLREA domain-containing protein	1.00087	0.117332	0.0119132	97	0.974124	0.173705	0.0180123	93	0.973879	0.226205	0.0234564	93	-0.02675	0.02143	0.213477	>0.999999999999999	No	-0.02699	0.02599	0.300374	>0.999999999999999	No
ACX60_RS04555	WP_000225919.1		hypothetical protein	0.95148	0.110603	0.0349756	10	0.887366	0.0983317	0.0310952	10	0.636225	0.259426	0.0820376	10	-0.06411	0.0468	0.187545	>0.999999999999999	No	-0.3153	0.08918	0.00236572	0.120641	No
ACX60_RS04560	WP_001015075.1		hypothetical protein	0.905029	0.101873	0.0588164	3	0.756216	0.179231	0.103479	3	0.663834	0.243133	0.140373	3	-0.1488	0.119	0.279354	>0.999999999999999	No	-0.2412	0.1522	0.188199	>0.999999999999999	No
ACX60_RS04565	WP_000362312.1	rpoE	RNA polymerase sigma factor	0.713067	0.184248	0.0582644	10	0.706698	0.18274	0.0577875	10	0.669258	0.241165	0.076263	10	-0.006369	0.08206	0.938992	>0.999999999999999	No	-0.04381	0.09597	0.653509	>0.999999999999999	No
ACX60_RS04570	WP_000268350.1	spoU	rRNA methyltransferase	0.93632	0.176374	0.0415717	18	0.959094	0.182427	0.0429984	18	0.901531	0.205487	0.0484339	18	0.02277	0.05981	0.705734	>0.999999999999999	No	-0.03479	0.06383	0.589284	>0.999999999999999	No
ACX60_RS04575	WP_049594876.1	FBP, fbp	fructose 1,6-bisphosphatase	0.1	X	X		0.1	X	X		0.1	X	X
ACX60_RS04580	WP_000208542.1		hypothetical protein	0.885234	0.221233	0.0737444	9	0.928423	0.270547	0.0901823	9	0.864446	0.34975	0.116583	9	0.04319	0.1165	0.715696	>0.999999999999999	No	-0.02079	0.1379	0.882103	>0.999999999999999	No
ACX60_RS04585	WP_000836015.1	pal	peptidoglycan-associated lipoprotein	1.00835	0.232582	0.05482	18	0.999354	0.247455	0.0583257	18	1.001	0.216588	0.0559227	15	-0.008994	0.08004	0.911201	>0.999999999999999	No	-0.007345	0.07884	0.926372	>0.999999999999999	No
ACX60_RS04590	WP_000858381.1	tolB	Tol-Pal system beta propeller repeat protein TolB	1.0119	0.174969	0.0210638	69	0.96503	0.251902	0.0303255	69	0.989634	0.253059	0.0296183	73	-0.04687	0.03692	0.206445	>0.999999999999999	No	-0.02227	0.03671	0.545095	>0.999999999999999	No
ACX60_RS04595	WP_001039161.1	tolA	protein TolA	0.984	0.315221	0.0511356	38	1.02227	0.355839	0.0601478	35	0.94984	0.290857	0.0522394	31	0.03827	0.07855	0.627618	>0.999999999999999	No	-0.03416	0.07371	0.644541	>0.999999999999999	No
ACX60_RS04600	WP_001007562.1	tolR	protein TolR	1.02868	0.132773	0.0419866	10	0.984499	0.0852544	0.0284181	9	1.02988	0.17283	0.0546535	10	-0.04418	0.05189	0.406325	>0.999999999999999	No	0.001194	0.06892	0.986363	>0.999999999999999	No
ACX60_RS04605	WP_000224630.1	tolQ	Tol-Pal system subunit TolQ	0.996625	0.114536	0.0238823	23	0.982307	0.209026	0.0418052	25	1.02704	0.281979	0.0563958	25	-0.01432	0.04926	0.772625	>0.999999999999999	No	0.03041	0.06314	0.632329	>0.999999999999999	No
ACX60_RS04610	WP_001273591.1	ybgC	tol-pal system-associated acyl-CoA thioesterase	0.1	X	X		0.1	X	X		0.1	X	X
ACX60_RS04615	WP_000277197.1		N-acyl-L-amino acid amidohydrolase	0.986408	0.167617	0.0203266	68	0.974216	0.185851	0.023415	63	0.967968	0.20902	0.0261275	64	-0.01219	0.03088	0.69368	>0.999999999999999	No	-0.01844	0.03288	0.575929	>0.999999999999999	No
ACX60_RS04620	WP_001154002.1	ruvB	Holliday junction DNA helicase RuvB	0.916857	0.22749	0.0402149	32	0.892482	0.325459	0.0558158	34	0.953289	0.355837	0.0577243	38	-0.02438	0.06953	0.727037	>0.999999999999999	No	0.03643	0.07297	0.619187	>0.999999999999999	No
ACX60_RS04625	WP_000578663.1	ruvA	Holliday junction DNA helicase RuvA	0.957622	0.128473	0.0251956	26	0.8557	0.280609	0.0585111	23	0.900145	0.228985	0.0477466	23	-0.1019	0.06115	0.102224	>0.999999999999999	No	-0.05748	0.05225	0.276953	>0.999999999999999	No
ACX60_RS04630	WP_000437078.1	dgt	deoxyguanosinetriphosphate triphosphohydrolase	1.02304	0.0910086	0.0147635	38	1.03177	0.169973	0.0279433	37	1.0169	0.182833	0.0289084	40	0.008724	0.03137	0.781717	>0.999999999999999	No	-0.006141	0.03297	0.852753	>0.999999999999999	No
ACX60_RS04635	WP_000471073.1	purL, PFAS	phosphoribosylformylglycinamidine synthase	0.876552	0.283357	0.03689	59	0.81368	0.28243	0.0358686	62	0.752244	0.359022	0.045968	61	-0.06287	0.05145	0.224113	>0.999999999999999	No	-0.1243	0.05917	0.0377849	0.782423	No
ACX60_RS04640			multidrug MFS transporter	0.980929	0.123888	0.0215662	33	0.984064	0.222412	0.0375945	35	1.00379	0.174394	0.0290657	36	0.003135	0.04403	0.943447	>0.999999999999999	No	0.02286	0.03672	0.535634	>0.999999999999999	No
ACX60_RS04645	WP_000057883.1		hypothetical protein	0.969478	0.187961	0.0293545	41	0.99498	0.178219	0.0268676	44	0.961684	0.240067	0.0366098	43	0.0255	0.03972	0.522593	>0.999999999999999	No	-0.007794	0.0472	0.869242	>0.999999999999999	No
ACX60_RS04650			hypothetical protein	1.02528	0.117595	0.0285209	17	1.02136	0.0973642	0.0243411	16	0.982218	0.285707	0.0692941	17	-0.003916	0.03772	0.91798	>0.999999999999999	No	-0.04306	0.07493	0.569554	>0.999999999999999	No
ACX60_RS04655	WP_000029750.1		AraC family transcriptional regulator	0.985215	0.099892	0.0139877	51	1.01646	0.110011	0.0151111	53	1.00936	0.154869	0.0212729	53	0.03124	0.02063	0.132992	>0.999999999999999	No	0.02414	0.02566	0.349037	>0.999999999999999	No
ACX60_RS04660	WP_001108695.1	entC	hypothetical protein	0.963825	0.226017	0.0333244	46	0.925695	0.270941	0.0408458	44	0.950573	0.280158	0.041307	46	-0.03813	0.0525	0.469616	>0.999999999999999	No	-0.01325	0.05307	0.803399	>0.999999999999999	No
ACX60_RS04665	WP_000997094.1	entB, dhbB, vibB, mxcF	23-dihydro-2,3-dihydroxybenzoate synthetase	0.981837	0.234646	0.05691	17	0.899784	0.319664	0.0753454	18	0.854353	0.270571	0.0698611	15	-0.08205	0.09526	0.395255	>0.999999999999999	No	-0.1275	0.08929	0.163678	>0.999999999999999	No
ACX60_RS04670	WP_000656488.1	entA	2,3-dihydro-2,3-dihydroxybenzoate dehydrogenase	1.05455	0.133557	0.0252399	28	1.0135	0.0944802	0.0192857	24	1.01694	0.210349	0.0390609	29	-0.04105	0.03261	0.213869	>0.999999999999999	No	-0.03761	0.04686	0.425663	>0.999999999999999	No
ACX60_RS04675	WP_001176910.1		peptide synthetase	1.00414	0.166416	0.0160133	108	0.976636	0.190008	0.0183688	107	0.95562	0.233466	0.0226762	106	-0.02751	0.02435	0.259928	>0.999999999999999	No	-0.04852	0.02768	0.0809887	>0.999999999999999	No
ACX60_RS04680	WP_005181288.1		non-ribosomal peptide synthetase	0.998764	0.185483	0.0144838	164	0.997335	0.201639	0.0155568	168	0.982449	0.250799	0.0195247	165	-0.00143	0.02128	0.946467	>0.999999999999999	No	-0.01632	0.02433	0.503	>0.999999999999999	No
ACX60_RS04685	WP_000019486.1		peptide synthetase	0.999707	0.189011	0.0170426	123	0.971673	0.216513	0.0198477	119	0.993489	0.235023	0.0214546	120	-0.02803	0.0261	0.283885	>0.999999999999999	No	-0.006218	0.02733	0.820199	>0.999999999999999	No
ACX60_RS04690	WP_049594809.1	entE, dhbE, vibE, mxcE	2,3-dihydroxybenzoate-AMP ligase	1.01891	0.189855	0.0230233	68	0.952952	0.223089	0.0270535	68	0.938921	0.245215	0.0311424	62	-0.06596	0.03552	0.06553	>0.999999999999999	No	-0.07999	0.03828	0.0386241	0.784376	No
ACX60_RS04695	WP_001088061.1	iucD	siderophore biosynthesis protein	1.00116	0.167619	0.0275564	37	1.04435	0.169189	0.0274462	38	1.02149	0.202111	0.0336851	36	0.04319	0.0389	0.270477	>0.999999999999999	No	0.02034	0.04341	0.640871	>0.999999999999999	No
ACX60_RS04700	WP_001010592.1	E4.1.1.17, ODC1, speC, speF	ornithine decarboxylase	1.01675	0.134627	0.0205304	43	0.980203	0.260929	0.0407502	41	0.939439	0.210758	0.0337483	39	-0.03655	0.045	0.418963	>0.999999999999999	No	-0.07732	0.03869	0.0490783	0.855539	No
ACX60_RS04705	WP_000988323.1		siderophore biosynthesis protein	0.927503	0.271773	0.0543547	25	0.981816	0.256405	0.0512809	25	0.908303	0.322514	0.0672488	23	0.05431	0.07473	0.470874	>0.999999999999999	No	-0.0192	0.08585	0.824012	>0.999999999999999	No
ACX60_RS04710			transposase	0.985944	0.115112	0.03323	12	1.03171	0.0551281	0.0166217	11	0.992824	0.178807	0.0539122	11	0.04576	0.03823	0.244624	>0.999999999999999	No	0.00688	0.06215	0.912905	>0.999999999999999	No
ACX60_RS04715			transposase	0.924899	0.206995	0.0391184	28	0.906983	0.282341	0.0601954	22	0.957771	0.372307	0.0679736	30	-0.01792	0.06919	0.796789	>0.999999999999999	No	0.03287	0.07989	0.682307	>0.999999999999999	No
ACX60_RS04720	WP_000336209.1		4'-phosphopantetheinyl transferase	0.948521	0.217737	0.0368043	35	0.960732	0.246691	0.0429434	33	0.966593	0.260573	0.044045	35	0.01221	0.05635	0.829106	>0.999999999999999	No	0.01807	0.0574	0.75384	>0.999999999999999	No
ACX60_RS04725	WP_000200755.1		thioesterase	0.954716	0.192079	0.0356681	29	0.936646	0.215597	0.0400354	29	1.00125	0.124376	0.0235048	28	-0.01807	0.05362	0.73738	>0.999999999999999	No	0.04654	0.04303	0.284198	>0.999999999999999	No
ACX60_RS04730	WP_049594810.1	TC.FEV.OM	ligand-gated channel protein	1.01578	0.193107	0.017702	119	1.02979	0.200463	0.0186932	115	0.997246	0.222407	0.0211099	111	0.01402	0.02573	0.58639	>0.999999999999999	No	-0.01853	0.02742	0.499771	>0.999999999999999	No
ACX60_RS04735	WP_000790349.1		MFS transporter	0.984985	0.117695	0.0169879	48	1.03711	0.0951543	0.0134569	50	1.01158	0.14457	0.0208669	48	0.05213	0.02158	0.0175971	>0.999999999999999	No	0.02659	0.02691	0.325563	>0.999999999999999	No
ACX60_RS04740	WP_049594811.1		NADPH-dependent ferric siderophore reductase	0.971663	0.169344	0.0267757	40	0.973817	0.169308	0.0274653	38	0.956722	0.191984	0.0303554	40	0.002154	0.03836	0.955366	>0.999999999999999	No	-0.01494	0.04048	0.713037	>0.999999999999999	No
ACX60_RS04745	WP_001056739.1	TC.MATE, SLC47A, norM, mdtK, dinF	MATE family efflux transporter	0.992387	0.240944	0.026447	83	0.961832	0.299311	0.0330534	82	0.991791	0.230372	0.0254403	82	-0.03055	0.04228	0.47088	>0.999999999999999	No	-0.0005966	0.03671	0.987052	>0.999999999999999	No
ACX60_RS04750	WP_001269710.1	raxB, cvaB	hypothetical protein	1.00681	0.15583	0.0142849	119	1.00914	0.192	0.0179825	114	1.02965	0.176875	0.0164937	115	0.002334	0.02286	0.918772	>0.999999999999999	No	0.02284	0.02177	0.295187	>0.999999999999999	No
ACX60_RS04755	WP_000097731.1	raxA	transporter	0.962002	0.202662	0.0245764	68	0.981155	0.21121	0.0256129	68	0.988843	0.26031	0.0302604	74	0.01915	0.0355	0.590381	>0.999999999999999	No	0.02684	0.03939	0.496756	>0.999999999999999	No
ACX60_RS04760	WP_000925820.1		hypothetical protein	0.958012	0.185292	0.0304618	37	0.993164	0.176578	0.0282751	39	0.969107	0.180783	0.0293269	38	0.03515	0.04151	0.39981	>0.999999999999999	No	0.01109	0.04227	0.793697	>0.999999999999999	No
ACX60_RS04765	WP_001208763.1		hypothetical protein	1.02492	0.109104	0.0264616	17	1.06333	0.168972	0.0377832	20	0.972336	0.257274	0.0623981	17	0.03841	0.04774	0.426464	>0.999999999999999	No	-0.05258	0.06778	0.443583	>0.999999999999999	No
ACX60_RS04770	WP_049594878.1		transposase	0.965785	0.181578	0.0416569	19	0.978689	0.186184	0.0427136	19	0.984596	0.193466	0.0443842	19	0.0129	0.05966	0.829981	>0.999999999999999	No	0.01881	0.06087	0.759073	>0.999999999999999	No
ACX60_RS04775			transposase	0.999613	0.0707442	0.0288812	6	1.0026	0.0640711	0.0261569	6	0.99534	0.11233	0.0458587	6	0.002989	0.03897	0.940373	>0.999999999999999	No	-0.004274	0.0542	0.938704	>0.999999999999999	No
ACX60_RS04780			hypothetical protein	0.983516	0.393313	0.105117	14	0.931679	0.285706	0.0861437	11	1.06002	0.387374	0.107438	13	-0.05184	0.1413	0.71701	>0.999999999999999	No	0.07651	0.1504	0.615418	>0.999999999999999	No
ACX60_RS04785	WP_000547725.1		hypothetical protein	0.997571	0.159523	0.0194889	67	1.01319	0.148306	0.0185383	64	1.00828	0.183073	0.0220394	69	0.01562	0.02694	0.563132	>0.999999999999999	No	0.0107	0.02948	0.717086	>0.999999999999999	No
ACX60_RS04790	WP_000187966.1		transposase	0.998282	0.0839211	0.0126516	44	1.02441	0.125833	0.0191894	43	1.00119	0.198331	0.0302452	43	0.02613	0.02288	0.256732	>0.999999999999999	No	0.002904	0.03252	0.929066	>0.999999999999999	No
ACX60_RS04795	WP_000742756.1		transposase	0.918193	0.307044	0.0438635	49	0.896328	0.37018	0.0513347	52	0.930966	0.361728	0.0496871	53	-0.02186	0.0679	0.748116	>0.999999999999999	No	0.01277	0.06671	0.848536	>0.999999999999999	No
ACX60_RS04800			transposase	1.0192	0.120036	0.0143471	70	0.978677	0.198757	0.0246527	65	0.958494	0.234621	0.0300401	61	-0.04052	0.02803	0.150691	>0.999999999999999	No	-0.0607	0.03197	0.0598195	0.917554	No
ACX60_RS04805	WP_001061231.1		ATPase AAA	0.978799	0.204676	0.0228835	80	0.980184	0.199817	0.0229206	76	0.98418	0.214364	0.024272	78	0.001385	0.03241	0.965973	>0.999999999999999	No	0.005381	0.03334	0.871983	>0.999999999999999	No
ACX60_RS04810	WP_000269331.1		transcriptional antiterminator	0.967671	0.189787	0.0171125	123	0.950353	0.240223	0.0218385	121	0.994283	0.233873	0.0212612	121	-0.01732	0.02769	0.532313	>0.999999999999999	No	0.02661	0.02725	0.329685	>0.999999999999999	No
ACX60_RS04815	WP_011859944.1		transcriptional antiterminator	0.992759	0.0653137	0.0153946	18	0.954224	0.114243	0.0269274	18	0.892033	0.294691	0.0694594	18	-0.03854	0.03102	0.222596	>0.999999999999999	No	-0.1007	0.07114	0.165935	>0.999999999999999	No
ACX60_RS04820			hypothetical protein	1.00358	0.113671	0.0464058	6	1.01693	0.1133	0.0462544	6	0.974846	0.116004	0.0473584	6	0.01335	0.06552	0.842592	>0.999999999999999	No	-0.02873	0.0663	0.673978	>0.999999999999999	No
ACX60_RS04825	WP_000916029.1		NIF3 1	1.00405	0.0879997	0.0293332	9	1.00162	0.082037	0.0273457	9	0.969932	0.0983322	0.0327774	9	-0.002439	0.0401	0.952256	>0.999999999999999	No	-0.03412	0.04399	0.449217	>0.999999999999999	No
ACX60_RS04830	WP_000175545.1		enol-CoA hydratase	0.970229	0.189664	0.0358431	28	1.00738	0.0951946	0.0183202	27	1.02901	0.15915	0.0295534	29	0.03715	0.0407	0.365517	>0.999999999999999	No	0.05878	0.04631	0.209722	>0.999999999999999	No
ACX60_RS04835	WP_000117223.1		nicotinamide-nucleotide adenylyltransferase	0.885611	0.0654004	0.0377589	3	0.951163	0.102723	0.059307	3	0.976121	0.0533516	0.0308025	3	0.06555	0.07031	0.403925	>0.999999999999999	No	0.09051	0.04873	0.13681	>0.999999999999999	No
ACX60_RS04840	WP_001050696.1		hypothetical protein	1.02084	0.0493919	0.0127529	15	0.959937	0.152406	0.0407323	14	1.01674	0.12214	0.0326433	14	-0.06091	0.04146	0.153403	>0.999999999999999	No	-0.0041	0.03416	0.905335	>0.999999999999999	No
ACX60_RS04845	WP_001293525.1	BCP, PRXQ, DOT5	peroxiredoxin	0.926642	0.244557	0.0924338	7	0.961889	0.23136	0.0874458	7	0.814749	0.357832	0.135248	7	0.03525	0.1272	0.786492	>0.999999999999999	No	-0.1119	0.1638	0.507558	>0.999999999999999	No
ACX60_RS04850	WP_049594812.1		ATPase	1.00059	0.171085	0.0297821	33	0.991856	0.178069	0.0319821	31	0.992199	0.241833	0.0434345	31	-0.008729	0.04365	0.842135	>0.999999999999999	No	-0.008386	0.05211	0.872669	>0.999999999999999	No
ACX60_RS04855	WP_000771345.1		membrane protein	0.987772	0.0463068	0.0189047	6	0.978865	0.028297	0.0115522	6	0.96169	0.0604462	0.0246771	6	-0.008906	0.02215	0.696143	>0.999999999999999	No	-0.02608	0.03109	0.421074	>0.999999999999999	No
ACX60_RS04860	WP_001984660.1	queC	7-cyano-7-deazaguanine synthase	0.899539	0.0979394	0.0195879	25	0.884541	0.14186	0.028957	24	0.927251	0.153398	0.0313123	24	-0.015	0.0347	0.66758	>0.999999999999999	No	0.02771	0.03661	0.452885	>0.999999999999999	No
ACX60_RS04865	WP_000157724.1	queE	7-carboxy-7-deazaguanine synthase	0.863576	0.173635	0.0362054	23	0.880091	0.19473	0.0424936	21	0.89544	0.166805	0.0363999	21	0.01651	0.05553	0.767625	>0.999999999999999	No	0.03186	0.05144	0.538938	>0.999999999999999	No
ACX60_RS04870	WP_000080867.1	dapD	2,3,4,5-tetrahydropyridine-2,6-dicarboxylate N-succinyltransferase	0.1	X	X		0.1	X	X		0.1	X	X
ACX60_RS04875	WP_000866520.1		hypothetical protein	1.00458	0.140378	0.0189285	55	1.02219	0.167986	0.0232955	52	1.02605	0.19559	0.0271235	52	0.01761	0.02987	0.556724	>0.999999999999999	No	0.02147	0.03278	0.513857	>0.999999999999999	No
ACX60_RS04880	WP_001011052.1	cbl	CysB family transcriptional regulator	0.945726	0.240832	0.0385641	39	0.998294	0.272536	0.0448046	37	1.00733	0.220969	0.0340962	42	0.05257	0.05892	0.375194	>0.999999999999999	No	0.0616	0.05131	0.233514	>0.999999999999999	No
ACX60_RS04885	WP_000027499.1	cysA	sulfate ABC transporter ATP-binding protein	1.01233	0.201744	0.0269592	56	0.971506	0.24169	0.0328898	54	0.935487	0.286764	0.0383205	56	-0.04082	0.04239	0.337679	>0.999999999999999	No	-0.07684	0.04685	0.103862	>0.999999999999999	No
ACX60_RS04890	WP_001048807.1	cysW	sulfate ABC transporter permease subunit CysW	1.02503	0.199547	0.0279422	51	0.992934	0.278094	0.0381991	53	0.961221	0.238844	0.0341206	49	-0.0321	0.04762	0.501873	>0.999999999999999	No	-0.06381	0.04394	0.149681	>0.999999999999999	No
ACX60_RS04895	WP_000083115.1	cysU	sulfate ABC transporter permease subunit CysT	0.997546	0.143268	0.0213571	45	0.968129	0.185771	0.0268138	48	0.968902	0.234146	0.0331132	50	-0.02942	0.03457	0.396963	>0.999999999999999	No	-0.02864	0.04037	0.47975	>0.999999999999999	No
ACX60_RS04900	WP_000149917.1	K07002	esterase	1.02451	0.122098	0.0219295	31	0.997635	0.229116	0.0411505	31	0.961956	0.185664	0.0344769	29	-0.02688	0.04663	0.56649	>0.999999999999999	No	-0.06256	0.04031	0.126173	>0.999999999999999	No
ACX60_RS04905	WP_001212600.1	cysP, sbp	ABC transporter permease	0.996918	0.153825	0.0207418	55	0.977735	0.185173	0.0239057	60	1.00239	0.215565	0.0285522	57	-0.01918	0.03191	0.548883	>0.999999999999999	No	0.00547	0.0355	0.877824	>0.999999999999999	No
ACX60_RS04910	WP_000263427.1	pabC	aminodeoxychorismate lyase	1.02809	0.225568	0.0442375	26	0.998464	0.100746	0.0214792	22	0.973893	0.211926	0.0423852	25	-0.02963	0.05205	0.571987	>0.999999999999999	No	-0.0542	0.06134	0.381254	>0.999999999999999	No
ACX60_RS04915	WP_001125860.1	mltG, K07082	hypothetical protein	0.607662	0.19122	0.135213	2	0.507188	0.400874	0.283461	2	0.115958	0.0546219	0.0386235	2	-0.1005	0.3141	0.779356	>0.999999999999999	No	-0.4917	0.1406	0.0729515	0.967682	No
ACX60_RS04920	WP_000470765.1	tmk, DTYMK	thymidylate kinase	0.1	X	X		0.1	X	X		0.1	X	X
ACX60_RS04925	WP_000842540.1		thioesterase	1.01376	0.109178	0.0199332	30	0.956829	0.183938	0.0367876	25	0.896587	0.263112	0.0506359	27	-0.05693	0.04002	0.160749	>0.999999999999999	No	-0.1172	0.05239	0.0294051	0.697697	No
ACX60_RS04930	WP_000367540.1	nadB	L-aspartate oxidase	1.00445	0.147624	0.0147624	100	0.97832	0.182966	0.0188715	94	0.969342	0.244241	0.0250586	95	-0.02613	0.0238	0.273591	>0.999999999999999	No	-0.03511	0.02874	0.223257	>0.999999999999999	No
ACX60_RS04935	WP_000842416.1	degP, htrA	serine protease	0.974636	0.229267	0.0261274	77	0.966903	0.251003	0.0282401	79	1.01026	0.202585	0.0230867	77	-0.007732	0.03852	0.841163	>0.999999999999999	No	0.03562	0.03487	0.308584	>0.999999999999999	No
ACX60_RS04940	WP_000094835.1	ybgC	thioesterase	1.01362	0.110219	0.0194841	32	1.00275	0.1777	0.0314132	32	0.972449	0.249861	0.0441696	32	-0.01088	0.03697	0.76959	>0.999999999999999	No	-0.04117	0.04828	0.397027	>0.999999999999999	No
ACX60_RS04945	WP_005134895.1	rimJ	hypothetical protein	0.996015	0.0524373	0.0111797	22	1.00478	0.107984	0.0230223	22	0.954174	0.252611	0.0538567	22	0.008761	0.02559	0.733826	>0.999999999999999	No	-0.04184	0.055	0.451097	>0.999999999999999	No
ACX60_RS04950	WP_000035781.1		elongation factor 4	0.673393	0.300154	0.049345	37	0.637907	0.352346	0.0557108	40	0.679763	0.392851	0.061353	41	-0.03549	0.07489	0.636984	>0.999999999999999	No	0.006369	0.07982	0.936606	>0.999999999999999	No
ACX60_RS04955	WP_000344900.1	lepB	S26 family signal peptidase	0.1	X	X		0.1	X	X		0.1	X	X
ACX60_RS04960	WP_001224039.1		DUF4845 domain-containing protein	0.540082	0.230625	0.0815383	8	0.500516	0.275616	0.0974451	8	0.438689	0.362892	0.128302	8	-0.03957	0.1271	0.760089	>0.999999999999999	No	-0.1014	0.152	0.51563	>0.999999999999999	No
ACX60_RS04965	WP_000160699.1	rnc, DROSHA, RNT1	ribonuclease 3	0.490232	0.311131	0.0983883	10	0.440002	0.409969	0.118348	12	0.182401	0.221768	0.0701292	10	-0.05023	0.1579	0.753704	>0.999999999999999	No	-0.3078	0.1208	0.0201938	0.575017	No
ACX60_RS04970	WP_000061702.1	era, ERAL1	GTPase Era	0.1	X	X		0.1	X	X		0.1	X	X
ACX60_RS04975	WP_004840396.1		hypothetical protein	0.932552	0.20259	0.0347439	34	0.963398	0.291184	0.0514746	32	0.960637	0.340307	0.0592399	33	0.03085	0.06144	0.617365	>0.999999999999999	No	0.02809	0.06818	0.68176	>0.999999999999999	No
ACX60_RS04980	WP_000985104.1	recO	DNA repair protein RecO	0.99246	0.0486081	0.014032	12	0.931844	0.148547	0.0428818	12	0.930279	0.140343	0.0405135	12	-0.06062	0.04512	0.192819	>0.999999999999999	No	-0.06218	0.04287	0.161086	>0.999999999999999	No
ACX60_RS04985	WP_000729414.1	pdxJ	pyridoxine 5'-phosphate synthase	0.1	X	X		0.1	X	X		0.1	X	X
ACX60_RS04990	WP_000095056.1	miaE	hypothetical protein	1.03677	0.194419	0.0333426	34	1.0252	0.233646	0.0426577	30	1.06771	0.252176	0.0452922	31	-0.01158	0.05352	0.829461	>0.999999999999999	No	0.03094	0.05557	0.579664	>0.999999999999999	No
ACX60_RS04995	WP_000880601.1		NAD(P)-dependent oxidoreductase	0.976902	0.17294	0.0276925	39	0.967983	0.262048	0.0430803	37	0.962025	0.270988	0.0451646	36	-0.00892	0.05068	0.860772	>0.999999999999999	No	-0.01488	0.05208	0.775941	>0.999999999999999	No
ACX60_RS05005	WP_000855164.1		hypothetical protein	0.960789	0.255013	0.0556483	21	1.02382	0.22745	0.0484925	22	0.941916	0.31813	0.0711361	20	0.06303	0.07361	0.396837	>0.999999999999999	No	-0.01887	0.08983	0.834679	>0.999999999999999	No
ACX60_RS05010	WP_000795395.1		phenylacetic acid degradation protein	1.06444	0.182355	0.0526414	12	1.05307	0.119212	0.037698	10	1.01286	0.0408064	0.0144272	8	-0.01137	0.06727	0.867444	>0.999999999999999	No	-0.05158	0.0661	0.445324	>0.999999999999999	No
ACX60_RS05015	WP_001014252.1		S-(hydroxymethyl)glutathione synthase	0.953843	0.144963	0.0362408	16	0.942502	0.242476	0.0626071	15	0.962329	0.171189	0.0427971	16	-0.01134	0.07121	0.874554	>0.999999999999999	No	0.008486	0.05608	0.880732	>0.999999999999999	No
ACX60_RS05020	WP_000567434.1	hscC	chaperone protein	0.97439	0.115752	0.0158997	53	0.978908	0.166036	0.0228068	53	0.922706	0.266918	0.0370148	52	0.004518	0.0278	0.871222	>0.999999999999999	No	-0.05168	0.04002	0.199448	>0.999999999999999	No
ACX60_RS05025	WP_000127907.1		hypothetical protein	0.927046	0.219841	0.0371598	35	0.978768	0.210704	0.0341807	38	0.906864	0.32161	0.050851	40	0.05172	0.0504	0.308265	>0.999999999999999	No	-0.02018	0.06455	0.755428	>0.999999999999999	No
ACX60_RS05030	WP_000383206.1	aspB	aspartate aminotransferase	1.01755	0.279145	0.0363416	59	0.917309	0.265532	0.0379331	49	0.951578	0.317222	0.0420171	57	-0.1002	0.05278	0.0602366	>0.999999999999999	No	-0.06597	0.05543	0.236429	>0.999999999999999	No
ACX60_RS05035	WP_000139632.1		hypothetical protein	0.999955	0.236852	0.0789506	9	0.992386	0.248713	0.0879332	8	1.10518	0.311494	0.0985032	10	-0.007569	0.1178	0.94962	>0.999999999999999	No	0.1052	0.1281	0.422868	>0.999999999999999	No
ACX60_RS05040	WP_005134897.1		hypothetical protein	1.00107	0.223755	0.0284169	62	1.00743	0.23176	0.0301725	59	1.0255	0.204397	0.0259584	62	0.006358	0.04141	0.878242	>0.999999999999999	No	0.02443	0.03849	0.526823	>0.999999999999999	No
ACX60_RS05045	WP_000222202.1		hypothetical protein	0.982282	0.207882	0.0351384	35	0.968221	0.250434	0.0442709	32	0.927652	0.267843	0.0459347	34	-0.01406	0.05605	0.802708	>0.999999999999999	No	-0.05463	0.05762	0.346499	>0.999999999999999	No
ACX60_RS05050	WP_001004983.1	uvrB	excinuclease ABC subunit B	1.00005	0.229188	0.0200243	131	0.987181	0.217065	0.0196521	122	0.995919	0.235355	0.0215749	119	-0.01287	0.02811	0.64747	>0.999999999999999	No	-0.004131	0.0294	0.888351	>0.999999999999999	No
ACX60_RS05055	WP_000885644.1	APOD	membrane protein	0.976079	0.138863	0.0209343	44	0.947405	0.229067	0.0353458	42	0.942701	0.262532	0.0400358	43	-0.02867	0.04064	0.482356	>0.999999999999999	No	-0.03338	0.04488	0.459136	>0.999999999999999	No
ACX60_RS05060	WP_000912037.1	rarD	permease	0.97914	0.14127	0.0158941	79	0.981618	0.224807	0.0245284	84	0.984108	0.206244	0.022916	81	0.002478	0.02962	0.933426	>0.999999999999999	No	0.004968	0.02802	0.859479	>0.999999999999999	No
ACX60_RS05065	WP_000031230.1	GAPDH, gapA	glyceraldehyde-3-phosphate dehydrogenase	0.1	X	X	2	0.130441	0.146516	0.0845912	3	0.1	X	X	1
ACX60_RS05070	WP_001183840.1		MFS transporter	0.919194	0.243718	0.0531836	21	0.95049	0.243868	0.0508501	23	0.97133	0.19616	0.0409021	23	0.0313	0.07358	0.672783	>0.999999999999999	No	0.05214	0.06643	0.43696	>0.999999999999999	No
ACX60_RS05075	WP_000468065.1		hypothetical protein	0.995801	0.166545	0.0339958	24	0.948588	0.163356	0.0356472	21	0.955566	0.152442	0.0340871	20	-0.04721	0.04932	0.343809	>0.999999999999999	No	-0.04024	0.04854	0.411831	>0.999999999999999	No
ACX60_RS05080	WP_001212949.1	obgE, cgtA	GTPase ObgE	0.1	X	X		0.1	X	X		0.1	X	X
ACX60_RS05085	WP_000573844.1	proB	glutamate 5-kinase	0.899505	0.253042	0.03691	47	0.851558	0.222973	0.0340031	43	0.870813	0.265998	0.0387998	47	-0.04795	0.05047	0.344711	>0.999999999999999	No	-0.02869	0.05355	0.593405	>0.999999999999999	No
ACX60_RS05090	WP_000271369.1		hypothetical protein	0.991973	0.19533	0.0297876	43	0.961127	0.202197	0.0319702	40	0.957507	0.206707	0.0330996	39	-0.03085	0.04364	0.481715	>0.999999999999999	No	-0.03447	0.04441	0.43995	>0.999999999999999	No
ACX60_RS05095	WP_001039857.1		membrane protein	0.972752	0.164101	0.0219289	56	0.995612	0.188062	0.0251309	56	1.01506	0.166325	0.0222262	56	0.02286	0.03335	0.494555	>0.999999999999999	No	0.04231	0.03122	0.178183	>0.999999999999999	No
ACX60_RS05100	WP_000275423.1	dusB	hypothetical protein	1.01345	0.16461	0.02305	51	1.00966	0.163764	0.0238875	47	0.989218	0.205001	0.0292859	49	-0.003788	0.0332	0.909394	>0.999999999999999	No	-0.02423	0.03711	0.515321	>0.999999999999999	No
ACX60_RS05105	WP_000055180.1	ncd2, npd	2-nitropropane dioxygenase	0.972561	0.251374	0.0383341	43	0.989582	0.226092	0.0353097	41	0.94294	0.24862	0.0403315	38	0.01702	0.05225	0.745435	>0.999999999999999	No	-0.02962	0.05568	0.596232	>0.999999999999999	No
ACX60_RS05110	WP_000885357.1		membrane protein	0.978187	0.10372	0.0203412	26	0.982095	0.180621	0.0361242	25	0.933681	0.285593	0.0571185	25	0.003908	0.04104	0.924537	>0.999999999999999	No	-0.04451	0.05971	0.459596	>0.999999999999999	No
ACX60_RS05115	WP_079269854.1		hypothetical protein	0.910892	0.234407	0.0305172	59	0.998652	0.191299	0.0251188	58	1.10232	0.246139	0.0315149	61	0.08776	0.03959	0.0286246	>0.999999999999999	No	0.1914	0.0439	2.79528e-05	0.00329332	Yes
ACX60_RS05120			UDP-N-acetylglucosamine 2-epimerase	1.00182	0.158708	0.0242028	43	0.968893	0.226894	0.034601	43	0.962604	0.255883	0.0385758	44	-0.03293	0.04223	0.437685	>0.999999999999999	No	-0.03922	0.04578	0.394002	>0.999999999999999	No
ACX60_RS05125	WP_000744217.1		hypothetical protein	0.964842	0.188739	0.0256841	54	0.990966	0.216486	0.0289291	56	1.07484	0.212997	0.0282122	57	0.02612	0.03878	0.502004	>0.999999999999999	No	0.11	0.03828	0.00487768	0.20079	No
ACX60_RS05130	WP_000750598.1		hypothetical protein	0.96979	0.202344	0.0194705	108	1.0358	0.154695	0.0151691	104	1.13736	0.192611	0.0184488	109	0.06601	0.02481	0.00838769	0.819217	No	0.1676	0.02682	2.18967e-09	5.75496e-07	Yes
ACX60_RS05135	WP_000035257.1		glycosyl transferase	1.0095	0.160194	0.0198696	65	1.06207	0.169053	0.0212987	63	1.14829	0.213836	0.0265231	65	0.05258	0.0291	0.0732057	>0.999999999999999	No	0.1388	0.03314	5.1975e-05	0.0053813	Yes
ACX60_RS05140	WP_000067469.1		hypothetical protein	0.975369	0.161258	0.0179176	81	1.05927	0.21423	0.0238033	81	1.14979	0.222202	0.0251594	78	0.0839	0.02979	0.00547175	0.596132	No	0.1744	0.03071	6.34781e-08	1.1415e-05	Yes
ACX60_RS05145	WP_001186266.1		membrane protein	0.975096	0.280778	0.0585463	23	1.01173	0.240133	0.0524013	21	1.11161	0.190906	0.0381812	25	0.03663	0.07914	0.645866	>0.999999999999999	No	0.1365	0.06881	0.0532556	0.891526	No
ACX60_RS05150	WP_000063719.1	phrB	deoxyribodipyrimidine photo-lyase	0.997242	0.109494	0.0145029	57	0.979858	0.19361	0.0252059	59	1.00964	0.204887	0.0260206	62	-0.01738	0.02934	0.554725	>0.999999999999999	No	0.0124	0.0305	0.685087	>0.999999999999999	No
ACX60_RS05155	WP_000123995.1	slyD	peptidyl-prolyl cis-trans isomerase	0.956365	0.0487285	0.0198933	6	0.999955	0.059922	0.0244631	6	1.00145	0.0342826	0.0139958	6	0.04359	0.03153	0.196916	>0.999999999999999	No	0.04508	0.02432	0.0935156	>0.999999999999999	No
ACX60_RS05160	WP_000193160.1	ndh	NADH dehydrogenase	1.04173	0.187307	0.0267582	49	0.966465	0.176304	0.026886	43	0.977724	0.202608	0.0295534	47	-0.07527	0.03808	0.0511697	>0.999999999999999	No	-0.06401	0.0398	0.111137	>0.999999999999999	No
ACX60_RS05165	WP_000667907.1	dacC, dacA, dacD	D-alanyl-D-alanine carboxypeptidase	0.982495	0.27671	0.0354291	61	0.961694	0.245024	0.031118	62	0.974902	0.241154	0.0308766	61	-0.0208	0.04711	0.6596	>0.999999999999999	No	-0.007593	0.047	0.871916	>0.999999999999999	No
ACX60_RS05170	WP_000903512.1		serine protease	0.984639	0.145952	0.0143811	103	0.986024	0.127804	0.0129766	97	0.997825	0.180908	0.0184638	96	0.001385	0.01945	0.943294	>0.999999999999999	No	0.01319	0.02323	0.570916	>0.999999999999999	No
ACX60_RS05175	WP_000896679.1	IDH1, IDH2, icd	isocitrate dehydrogenase	0.844686	0.245914	0.0287821	73	0.814197	0.228526	0.0267469	73	0.774624	0.258549	0.0311257	69	-0.03049	0.03929	0.439034	>0.999999999999999	No	-0.07006	0.04233	0.100162	>0.999999999999999	No
ACX60_RS05180	WP_000706554.1	rluE	23S rRNA pseudouridine synthase E	0.950859	0.177158	0.0377702	22	0.944241	0.291001	0.0582003	25	1.04038	0.345705	0.069141	25	-0.006618	0.07149	0.926651	>0.999999999999999	No	0.08952	0.08184	0.279855	>0.999999999999999	No
ACX60_RS05185	WP_000542121.1	IDH1, IDH2, icd	isocitrate dehydrogenase (NADP(+))	0.98565	0.159093	0.0173585	84	0.97285	0.198771	0.0219506	82	0.953915	0.201013	0.0221981	82	-0.0128	0.02791	0.647109	>0.999999999999999	No	-0.03174	0.0281	0.260401	>0.999999999999999	No
ACX60_RS05190	WP_001218091.1		hypothetical protein	1.01961	0.124682	0.0223935	31	0.987622	0.148732	0.026713	31	1.01305	0.126867	0.0235587	29	-0.03199	0.03486	0.36249	>0.999999999999999	No	-0.006559	0.03248	0.84069	>0.999999999999999	No
ACX60_RS05195	WP_000069673.1		hypothetical protein	0.939106	0.219182	0.0660859	11	0.91507	0.245436	0.0680718	13	0.818	0.334504	0.0965631	12	-0.02404	0.09581	0.80424	>0.999999999999999	No	-0.1211	0.1192	0.32103	>0.999999999999999	No
ACX60_RS05200	WP_017897594.1		MFS transporter	1.03128	0.183963	0.02395	59	1.03515	0.247087	0.0316363	61	0.992606	0.196445	0.025575	59	0.003866	0.03987	0.922922	>0.999999999999999	No	-0.03868	0.03504	0.27194	>0.999999999999999	No
ACX60_RS05205	WP_000925116.1		LysR family transcriptional regulator	0.972828	0.179981	0.0281083	41	0.957471	0.224166	0.034185	43	0.970237	0.261203	0.040793	41	-0.01536	0.04449	0.730828	>0.999999999999999	No	-0.002591	0.04954	0.95842	>0.999999999999999	No
ACX60_RS05210	WP_001025081.1	K06956	L-cystine transporter tcyP	0.964171	0.189051	0.0306681	38	0.974527	0.209807	0.0331734	40	0.969002	0.208797	0.0330137	40	0.01036	0.0453	0.819786	>0.999999999999999	No	0.004832	0.04518	0.915112	>0.999999999999999	No
ACX60_RS05215	WP_000784951.1		phenazine biosynthesis protein PhzF	0.973262	0.13785	0.0226624	37	0.985478	0.219044	0.0350751	39	0.986022	0.1675	0.0264841	40	0.01222	0.04224	0.773242	>0.999999999999999	No	0.01276	0.03512	0.717394	>0.999999999999999	No
ACX60_RS05220	WP_000480983.1	pqqL	protease	0.970754	0.17931	0.0157265	130	0.931569	0.221151	0.0197017	126	0.927024	0.260278	0.0230959	127	-0.03918	0.02513	0.120132	>0.999999999999999	No	-0.04373	0.02783	0.11729	>0.999999999999999	No
ACX60_RS05225	WP_000078676.1		hypothetical protein	0.960245	0.056831	0.0179715	10	0.938953	0.247681	0.0783235	10	0.962043	0.300763	0.0951095	10	-0.02129	0.08036	0.79405	>0.999999999999999	No	0.001798	0.09679	0.985383	>0.999999999999999	No
ACX60_RS05230	WP_001150004.1		hypothetical protein	1.03262	0.162306	0.0301395	29	0.992202	0.104461	0.0208922	25	0.987029	0.215242	0.0422124	26	-0.04042	0.03784	0.290329	>0.999999999999999	No	-0.04559	0.05108	0.376126	>0.999999999999999	No
ACX60_RS05235	WP_000230496.1		CHAD domain-containing protein	0.976926	0.222249	0.0239658	86	0.993947	0.225775	0.0242056	87	0.967505	0.238965	0.0265516	81	0.01702	0.03407	0.617958	>0.999999999999999	No	-0.009421	0.03569	0.792127	>0.999999999999999	No
ACX60_RS05240	WP_000993528.1		hypothetical protein	0.962413	0.183361	0.0473435	15	1.0097	0.292687	0.0731718	16	0.999558	0.337728	0.081911	17	0.04729	0.08843	0.596916	>0.999999999999999	No	0.03714	0.09799	0.707321	>0.999999999999999	No
ACX60_RS05245	WP_001214807.1	thiE	thiamine phosphate synthase	0.1	X	X		0.1	X	X		0.1	X	X
ACX60_RS05250	WP_000059223.1	hemL	glutamate-1-semialdehyde 2,1-aminomutase	0.1	X	X		0.1	X	X		0.1	X	X
ACX60_RS05255	WP_000500061.1		isochorismatase	0.993316	0.189692	0.0307722	38	1.01337	0.163163	0.0268238	37	1.01715	0.139911	0.0243554	33	0.02005	0.0409	0.62547	>0.999999999999999	No	0.02384	0.04008	0.553996	>0.999999999999999	No
ACX60_RS05260	WP_001279315.1	rluA	RNA pseudouridine synthase	1.02465	0.148682	0.0286138	27	0.988826	0.106804	0.0233066	21	0.982706	0.159577	0.0319153	25	-0.03583	0.03844	0.3562	>0.999999999999999	No	-0.04195	0.04275	0.331164	>0.999999999999999	No
ACX60_RS05265	WP_002060735.1	hepA	RNA polymerase-associated protein RapA	0.942132	0.214569	0.019347	123	0.959585	0.248959	0.0216691	132	0.918755	0.247791	0.0219019	128	0.01745	0.0292	0.550587	>0.999999999999999	No	-0.02338	0.02931	0.425831	>0.999999999999999	No
ACX60_RS05270	WP_001191205.1		membrane protein	0.983074	0.194231	0.0315085	38	0.979546	0.243544	0.0389983	39	0.985493	0.269743	0.0431934	39	-0.003528	0.05028	0.944246	>0.999999999999999	No	0.002419	0.05369	0.964177	>0.999999999999999	No
ACX60_RS05275	WP_000195202.1	fabR	TetR family transcriptional regulator	1.03364	0.0675717	0.0174469	15	1.00666	0.175176	0.0452302	15	0.98616	0.090268	0.0233071	15	-0.02697	0.04848	0.582343	>0.999999999999999	No	-0.04748	0.02911	0.114157	>0.999999999999999	No
ACX60_RS05280	WP_001147894.1		oxidoreductase	0.1	X	X		0.1	X	X		0.1	X	X
ACX60_RS05285	WP_001057073.1	E1.14.19.3	acyl-CoA desaturase	0.1	X	X		0.1	X	X		0.1	X	X
ACX60_RS05290	WP_001039795.1		NAD(P)H dehydrogenase	0.981456	0.17996	0.0464654	15	0.95868	0.135144	0.0348941	15	1.00173	0.173028	0.0432571	16	-0.02278	0.05811	0.698059	>0.999999999999999	No	0.02027	0.0634	0.751432	>0.999999999999999	No
ACX60_RS05295	WP_001041365.1		LysR family transcriptional regulator	1.03033	0.302424	0.0490597	38	0.972267	0.323391	0.054663	35	0.965716	0.278243	0.0491868	32	-0.05807	0.07325	0.430565	>0.999999999999999	No	-0.06462	0.06997	0.359054	>0.999999999999999	No
ACX60_RS05300	WP_001259423.1		hypothetical protein	1.01453	0.0884168	0.01734	26	1.06493	0.160546	0.0303404	28	1.04448	0.15746	0.0303031	27	0.0504	0.03566	0.163522	>0.999999999999999	No	0.02995	0.03526	0.399645	>0.999999999999999	No
ACX60_RS05305	WP_000117540.1	ectB, dat	aspartate aminotransferase family protein	0.533329	0.31739	0.0444435	51	0.508872	0.318115	0.044545	51	0.472361	0.378208	0.0514676	54	-0.02446	0.06292	0.698351	>0.999999999999999	No	-0.06097	0.06834	0.374424	>0.999999999999999	No
ACX60_RS05310	WP_000227387.1	ddc	2,4-diaminobutyrate decarboxylase	0.461875	0.167934	0.0276081	37	0.439936	0.2127	0.03545	36	0.42192	0.254582	0.0424303	36	-0.02194	0.04479	0.62575	>0.999999999999999	No	-0.03996	0.05035	0.43006	>0.999999999999999	No
ACX60_RS05315	WP_001183474.1		NAD-dependent aldehyde dehydrogenase	0.982547	0.136566	0.0166842	67	0.974256	0.236093	0.0288434	67	0.979733	0.262171	0.0317929	68	-0.008291	0.03332	0.803877	>0.999999999999999	No	-0.002814	0.03606	0.937912	>0.999999999999999	No
ACX60_RS05320	WP_000357090.1		AsnC family transcriptional regulator	0.976839	0.0643842	0.0214614	9	0.948131	0.12406	0.0413534	9	0.865667	0.281994	0.093998	9	-0.02871	0.04659	0.546442	>0.999999999999999	No	-0.1112	0.09642	0.265833	>0.999999999999999	No
ACX60_RS05325	WP_000469459.1		pyruvate decarboxylase	0.973871	0.206109	0.0204078	102	0.971689	0.167311	0.0163278	105	0.968275	0.183091	0.0181287	102	-0.002183	0.02606	0.933327	>0.999999999999999	No	-0.005596	0.0273	0.837774	>0.999999999999999	No
ACX60_RS05330	WP_000339846.1	aroP	amino acid transporter	0.977956	0.155295	0.0274525	32	0.978375	0.196626	0.0347589	32	1.01145	0.146225	0.0250774	34	0.0004189	0.04429	0.992484	>0.999999999999999	No	0.0335	0.03711	0.370159	>0.999999999999999	No
ACX60_RS05335	WP_001238909.1	pstS	phosphonate ABC transporter substrate-binding protein	1.00104	0.122792	0.0170282	52	0.975149	0.185971	0.0263002	50	0.988483	0.178711	0.0257948	48	-0.02589	0.03109	0.406917	>0.999999999999999	No	-0.01256	0.03046	0.681081	>0.999999999999999	No
ACX60_RS05340	WP_001050723.1	pstC	phosphate ABC transporter permease	1.00758	0.192397	0.0242398	63	0.96787	0.198708	0.025236	62	0.92762	0.259334	0.0332043	61	-0.03971	0.03498	0.258548	>0.999999999999999	No	-0.07996	0.04092	0.052973	0.891526	No
ACX60_RS05345	WP_000107954.1	pstA	high frequency lysogenization protein HflD	0.984882	0.21121	0.0254267	69	0.975492	0.262168	0.0311136	71	0.907178	0.217969	0.0268302	66	-0.00939	0.04031	0.816127	>0.999999999999999	No	-0.0777	0.03694	0.0372963	0.77816	No
ACX60_RS05350	WP_001091973.1	pstB	phosphate ABC transporter ATP-binding protein	0.97834	0.212367	0.0297373	51	1.00622	0.159787	0.0223746	51	0.936195	0.233728	0.0337357	48	0.02788	0.03721	0.455435	>0.999999999999999	No	-0.04214	0.04484	0.349609	>0.999999999999999	No
ACX60_RS05355	WP_000897185.1	sohB	protease SohB	1.00021	0.17222	0.0253925	46	1.03032	0.221964	0.0323767	47	1.00746	0.222242	0.0347084	41	0.03011	0.04126	0.467348	>0.999999999999999	No	0.007253	0.04239	0.864537	>0.999999999999999	No
ACX60_RS05360	WP_000196826.1		hypothetical protein	0.993404	0.206839	0.0191223	117	0.97437	0.214949	0.0199575	116	0.967226	0.238889	0.0227772	110	-0.01903	0.02764	0.491655	>0.999999999999999	No	-0.02618	0.02961	0.377558	>0.999999999999999	No
ACX60_RS05365	WP_000570327.1	yjdF	membrane protein	1.00123	0.131434	0.0187763	49	0.988831	0.207164	0.0292974	50	0.958334	0.259914	0.0379123	47	-0.0124	0.03495	0.723548	>0.999999999999999	No	-0.0429	0.04178	0.307228	>0.999999999999999	No
ACX60_RS05370	WP_000993080.1	purB, ADSL	adenylosuccinate lyase	0.1	X	X		0.1	X	X		0.1	X	X
ACX60_RS05375	WP_000229972.1	hflD	lysogenization protein HflD	0.919375	0	0	1	0.917015	1.11022e-16	1.11022e-16	1	0.944153	0	0	1	-0.002361					0.02478
ACX60_RS05380	WP_001187604.1	mnmA, trmU	tRNA 2-thiouridine(34) synthase MnmA	0.174969	0.264152	0.0796448	11	0.101078	0.182315	0.0549699	11	0.162123	0.453247	0.125708	13	-0.07389	0.09677	0.454054	>0.999999999999999	No	-0.01285	0.1553	0.934843	>0.999999999999999	No
ACX60_RS05385	WP_000741966.1		NUDIX hydrolase	0.431202	0.306273	0.0742822	17	0.301522	0.3383	0.0845749	16	0.419549	0.312037	0.0735477	18	-0.1297	0.1122	0.256665	>0.999999999999999	No	-0.01165	0.1046	0.911967	>0.999999999999999	No
ACX60_RS05390	WP_001107199.1		gamma carbonic anhydrase family protein	0.917451	0.301497	0.0402892	56	0.889163	0.341492	0.0469075	53	0.894583	0.280574	0.0378326	55	-0.02829	0.06162	0.647122	>0.999999999999999	No	-0.02287	0.0553	0.680054	>0.999999999999999	No
ACX60_RS05395	WP_000197255.1	dacC	D-alanyl-D-alanine carboxypeptidase	0.993384	0.137466	0.0204922	45	0.947381	0.14144	0.0220893	41	0.915987	0.22629	0.0341144	44	-0.046	0.03009	0.13006	>0.999999999999999	No	-0.0774	0.03959	0.0537867	0.891526	No
ACX60_RS05400	WP_000480885.1		hypothetical protein	0.976933	0.0266476	0.0119172	5	0.999673	0.0596798	0.0266896	5	0.984574	0.0626884	0.0280351	5	0.02274	0.02923	0.458955	>0.999999999999999	No	0.007641	0.03046	0.808265	>0.999999999999999	No
ACX60_RS05405	WP_000846426.1		hypothetical protein	0.995667	0.158048	0.0456245	12	1.05583	0.0958015	0.0276555	12	0.997774	0.116569	0.0368624	10	0.06017	0.05335	0.271573	>0.999999999999999	No	0.002107	0.06033	0.972489	>0.999999999999999	No
ACX60_RS05410	WP_001023217.1	surE	stationary phase survival protein SurE	1.00405	0.0778317	0.0113529	47	0.940257	0.188221	0.0277516	46	0.925936	0.235088	0.0346619	46	-0.06379	0.02975	0.034697	>0.999999999999999	No	-0.07811	0.03616	0.0333657	0.731921	No
ACX60_RS05415	WP_000550750.1	nlpD	peptidoglycan-binding protein	0.97791	0.189306	0.0233019	66	0.955157	0.288128	0.0346865	69	1.00544	0.261649	0.0310521	71	-0.02275	0.04216	0.590329	>0.999999999999999	No	0.02753	0.03927	0.48448	>0.999999999999999	No
ACX60_RS05420	WP_000886768.1		LysR family transcriptional regulator	1.00385	0.199999	0.0304995	43	1.00213	0.301993	0.0445265	46	1.08244	0.245056	0.0365308	45	-0.001717	0.05469	0.975027	>0.999999999999999	No	0.07859	0.04781	0.103878	>0.999999999999999	No
ACX60_RS05425	WP_000192286.1		ATP-dependent protease	0.984482	0.236514	0.0219598	116	0.979823	0.233362	0.0219528	113	0.944503	0.247032	0.0236614	109	-0.004659	0.03106	0.880886	>0.999999999999999	No	-0.03998	0.03224	0.216223	>0.999999999999999	No
ACX60_RS05430	WP_000428311.1	ampG	transporter	0.990887	0.153901	0.0157075	96	0.962361	0.212831	0.0220695	93	0.954814	0.203577	0.0209974	94	-0.02853	0.02695	0.291257	>0.999999999999999	No	-0.03607	0.02615	0.169335	>0.999999999999999	No
ACX60_RS05435	WP_001242511.1	GLO1, gloA	lactoylglutathione lyase	0.965666	0.225376	0.0491811	21	1.01317	0.205001	0.0418456	24	0.974332	0.310863	0.0634546	24	0.04751	0.06416	0.463057	>0.999999999999999	No	0.008666	0.082	0.916333	>0.999999999999999	No
ACX60_RS05440	WP_005134928.1	SLC10A7, P7	hypothetical protein	0.982991	0.145594	0.0179214	66	1.00148	0.124233	0.0155291	64	0.977365	0.194067	0.025054	60	0.01849	0.02377	0.438182	>0.999999999999999	No	-0.005626	0.03039	0.853444	>0.999999999999999	No
ACX60_RS05445	WP_001200845.1	RP-L31, rpmE	50S ribosomal protein L31	0.447798	0.293812	0.146906	4	0.671736	0.219411	0.109706	4	0.342321	0.314718	0.157359	4	0.2239	0.1833	0.267751	>0.999999999999999	No	-0.1055	0.2153	0.641558	>0.999999999999999	No
ACX60_RS05450	WP_000534828.1		EAL domain-containing protein	0.976933	0.169942	0.0215827	62	1.00164	0.179017	0.0223772	64	1.02529	0.207775	0.0255753	66	0.02471	0.03112	0.428604	>0.999999999999999	No	0.04836	0.03367	0.153468	>0.999999999999999	No
ACX60_RS05455			GTPase	0.991965	0.187147	0.0204194	84	0.993055	0.18726	0.0208067	81	0.99394	0.20212	0.0227403	79	0.00109	0.02915	0.970208	>0.999999999999999	No	0.001975	0.03049	0.948436	>0.999999999999999	No
ACX60_RS05460	WP_000611579.1	epmB	EF-P beta-lysylation protein EpmB	0.548775	0.283409	0.0501002	32	0.417879	0.320752	0.0576088	31	0.363878	0.351899	0.0612578	33	-0.1309	0.0762	0.0908855	>0.999999999999999	No	-0.1849	0.0794	0.0230985	0.604722	No
ACX60_RS05465	WP_000035083.1	efp	elongation factor P	0.1	X	X		0.1	X	X		0.1	X	X
ACX60_RS05470	WP_000380470.1	cstA	carbon starvation protein A	0.943965	0.231304	0.0224662	106	0.963175	0.245353	0.0235006	109	0.930562	0.25863	0.0253607	104	0.01921	0.03254	0.555558	>0.999999999999999	No	-0.0134	0.03384	0.692496	>0.999999999999999	No
ACX60_RS05475	WP_001009533.1		hypothetical protein	1.01471	0.0409624	0.0154823	7	1.00132	0.0610447	0.0230727	7	1.02469	0.0979662	0.0370278	7	-0.01339	0.02779	0.638574	>0.999999999999999	No	0.009987	0.04013	0.807691	>0.999999999999999	No
ACX60_RS05485			type I secretion protein	0.990127	0.137596	0.0100352	188	0.985739	0.186024	0.013827	181	0.98311	0.223896	0.0169735	174	-0.004388	0.01699	0.796365	>0.999999999999999	No	-0.007017	0.01938	0.717453	>0.999999999999999	No
ACX60_RS05490	WP_000211448.1	paaX	hypothetical protein	1.00725	0.130148	0.0198474	43	1.00264	0.108832	0.0174271	39	0.953966	0.187871	0.0300835	39	-0.004616	0.02664	0.862897	>0.999999999999999	No	-0.05329	0.03542	0.136409	>0.999999999999999	No
ACX60_RS05495	WP_001131942.1	atuB	2,4-dienoyl-CoA reductase	1.00175	0.174797	0.0252297	48	0.994039	0.210427	0.030694	47	0.989673	0.247058	0.0364268	46	-0.007715	0.03965	0.846163	>0.999999999999999	No	-0.01208	0.04399	0.784232	>0.999999999999999	No
ACX60_RS05500	WP_001097602.1		fatty acid desaturase	0.992039	0.168725	0.0225468	56	0.979961	0.194045	0.0254794	58	0.979799	0.226428	0.0305315	55	-0.01208	0.03411	0.723907	>0.999999999999999	No	-0.01224	0.03786	0.74706	>0.999999999999999	No
ACX60_RS05505	WP_000627086.1		fatty acid desaturase	0.983787	0.19613	0.0253202	60	0.982952	0.218262	0.0274985	63	0.972371	0.148933	0.0195558	58	-0.0008351	0.03748	0.982259	>0.999999999999999	No	-0.01142	0.03214	0.723094	>0.999999999999999	No
ACX60_RS05510	WP_049594813.1		metal-dependent hydrolase	0.991405	0.205253	0.0316713	42	1.02685	0.141491	0.0213306	44	1.0331	0.200615	0.0309556	42	0.03545	0.03787	0.351915	>0.999999999999999	No	0.04169	0.04429	0.349262	>0.999999999999999	No
ACX60_RS05515	WP_000106451.1		hydrolase	0.986538	0.108436	0.0154909	49	0.974551	0.178652	0.0250164	51	0.977683	0.244493	0.0345765	50	-0.01199	0.0297	0.687398	>0.999999999999999	No	-0.008854	0.03815	0.816944	>0.999999999999999	No
ACX60_RS05520	WP_001153333.1		LysR family transcriptional regulator	0.993503	0.214128	0.0352025	37	1.05614	0.300058	0.0480477	39	0.991386	0.246524	0.0405283	37	0.06264	0.06008	0.300578	>0.999999999999999	No	-0.002117	0.05368	0.968645	>0.999999999999999	No
ACX60_RS05525	WP_000277159.1		hypothetical protein	0.971594	0.246377	0.0239302	106	0.965503	0.220713	0.0215394	105	0.982726	0.252821	0.0246728	105	-0.006091	0.03221	0.850222	>0.999999999999999	No	0.01113	0.03437	0.746334	>0.999999999999999	No
ACX60_RS05530	WP_001038285.1		monooxygenase	1.0172	0.107039	0.0135939	62	0.996218	0.115575	0.0150465	59	0.996601	0.162435	0.0206293	62	-0.02099	0.02024	0.301899	>0.999999999999999	No	-0.0206	0.02471	0.405948	>0.999999999999999	No
ACX60_RS05535	WP_000616843.1		epoxide hydrolase	0.958906	0.158088	0.0215131	54	0.964547	0.219059	0.0306743	51	0.957736	0.14633	0.0202924	52	0.005642	0.03713	0.879519	>0.999999999999999	No	-0.00117	0.02962	0.968569	>0.999999999999999	No
ACX60_RS05540	WP_000102858.1	K07044	metal-dependent hydrolase	0.953514	0.259786	0.0396171	43	0.975632	0.234099	0.0348974	45	0.895782	0.295819	0.0456459	42	0.02212	0.05267	0.675571	>0.999999999999999	No	-0.05773	0.06035	0.341526	>0.999999999999999	No
ACX60_RS05545	WP_049594814.1	E1.1.1.219	dihydroflavonol 4-reductase	0.989332	0.153315	0.0262934	34	0.967532	0.205348	0.0347101	35	0.935984	0.187352	0.0336494	31	-0.0218	0.04373	0.619728	>0.999999999999999	No	-0.05335	0.04231	0.211998	>0.999999999999999	No
ACX60_RS05550	WP_001069952.1		AraC family transcriptional regulator	0.932807	0.218166	0.0405123	29	1.00218	0.199067	0.0376201	28	0.997793	0.301323	0.0559543	29	0.06938	0.05538	0.215572	>0.999999999999999	No	0.06499	0.06908	0.350892	>0.999999999999999	No
ACX60_RS05555	WP_001170044.1		hypothetical protein	0.967234	0.160162	0.0212139	57	0.969744	0.178981	0.0241338	55	1.00557	0.15837	0.0215514	54	0.00251	0.03207	0.937758	>0.999999999999999	No	0.03834	0.03025	0.207733	>0.999999999999999	No
ACX60_RS05560	WP_049594815.1		hypothetical protein	0.981193	0.098083	0.0346776	8	1.00226	0.0965746	0.0321915	9	0.95923	0.246433	0.0821445	9	0.02107	0.04727	0.662178	>0.999999999999999	No	-0.02196	0.09331	0.817101	>0.999999999999999	No
ACX60_RS05565	WP_000168943.1		hypothetical protein	0.990578	0.188957	0.0377915	25	0.990532	0.154271	0.0321678	23	0.965519	0.267916	0.0535832	25	-4.61e-05	0.05005	0.999269	>0.999999999999999	No	-0.02506	0.06557	0.704017	>0.999999999999999	No
ACX60_RS05570	WP_074031643.1		transcriptional regulator	0.860642	0.274759	0.063034	19	0.796775	0.38336	0.0857218	20	0.78703	0.382852	0.0856084	20	-0.06387	0.1073	0.55534	>0.999999999999999	No	-0.07361	0.1072	0.496609	>0.999999999999999	No
ACX60_RS05575	WP_000995340.1	K06911	hypothetical protein	0.978378	0.161986	0.0337763	23	0.985282	0.156278	0.0319	24	1.00527	0.108175	0.0236058	21	0.006905	0.04642	0.882428	>0.999999999999999	No	0.0269	0.04195	0.524907	>0.999999999999999	No
ACX60_RS05580	WP_001061795.1	E4.3.1.19, ilvA, tdcB	serine/threonine dehydratase	0.982055	0.169022	0.0270651	39	0.94506	0.22394	0.0354081	40	0.892444	0.360373	0.0569799	40	-0.037	0.04472	0.410687	>0.999999999999999	No	-0.08961	0.0636	0.162868	>0.999999999999999	No
ACX60_RS05585	WP_000528180.1		DNA-binding protein	0.979815	0.218677	0.0309256	50	0.966864	0.237219	0.0328964	52	1.04979	0.288203	0.0392195	54	-0.01295	0.04522	0.775185	>0.999999999999999	No	0.06997	0.05047	0.168648	>0.999999999999999	No
ACX60_RS05590	WP_000160885.1		NADPH-dependent ferric siderophore reductase	0.910806	0.244695	0.0470916	27	0.953107	0.19828	0.0374714	28	0.953314	0.175571	0.0344323	26	0.0423	0.05995	0.483527	>0.999999999999999	No	0.04251	0.0587	0.472263	>0.999999999999999	No
ACX60_RS05595	WP_000910250.1		peptide synthetase	0.957633	0.231603	0.025894	80	0.955856	0.173409	0.0200235	75	0.973567	0.203612	0.0230545	78	-0.001777	0.03303	0.95716	>0.999999999999999	No	0.01593	0.03473	0.646992	>0.999999999999999	No
ACX60_RS05600	WP_005134933.1		hypothetical protein	0.958171	0.180052	0.0186705	93	0.996119	0.215961	0.0223942	93	1.01211	0.224816	0.023188	94	0.03795	0.02916	0.194692	>0.999999999999999	No	0.05394	0.02981	0.0719416	0.967682	No
ACX60_RS05605	WP_001210789.1	ABC.FEV.P	iron ABC transporter permease	1.00352	0.118828	0.0242556	24	1.00955	0.114157	0.0233021	24	0.890237	0.226154	0.0482161	22	0.006029	0.03364	0.858521	>0.999999999999999	No	-0.1133	0.05263	0.0368737	0.77816	No
ACX60_RS05610	WP_001223277.1	ABC.FEV.P	ferric anguibactin ABC transporter permease	0.948469	0.236347	0.0417806	32	0.920094	0.218252	0.0385819	32	0.853738	0.25619	0.0439362	34	-0.02838	0.05687	0.61958	>0.999999999999999	No	-0.09473	0.06078	0.124026	>0.999999999999999	No
ACX60_RS05615	WP_000582115.1	ABC.FEV.A	iron ABC transporter ATP-binding protein	0.992492	0.125474	0.0273807	21	0.962002	0.0956531	0.0231993	17	0.945214	0.129551	0.0314206	17	-0.03049	0.03693	0.414458	>0.999999999999999	No	-0.04728	0.04153	0.262498	>0.999999999999999	No
ACX60_RS05620	WP_001104125.1	ABC.FEV.S	ferric anguibactin-binding protein	0.935739	0.147308	0.0300691	24	0.868726	0.271765	0.056667	23	0.838376	0.230319	0.0480248	23	-0.06701	0.06339	0.296106	>0.999999999999999	No	-0.09736	0.05615	0.0897513	>0.999999999999999	No
ACX60_RS05625	WP_001073041.1	TC.FEV.OM	ligand-gated channel protein	0.950062	0.226127	0.0229597	97	0.943793	0.179386	0.0182139	97	0.888667	0.225664	0.0234002	93	-0.006269	0.02931	0.83085	>0.999999999999999	No	-0.06139	0.03278	0.0626664	0.926892	No
ACX60_RS05630	WP_000717760.1	iucD	putative histamine N-monooxygenase	0.962381	0.166903	0.0208628	64	0.963927	0.197873	0.0245432	65	0.966686	0.235824	0.0283899	69	0.001546	0.03225	0.96185	>0.999999999999999	No	0.004306	0.03568	0.904131	>0.999999999999999	No
ACX60_RS05635	WP_049594816.1		peptide synthetase	0.975774	0.220185	0.0224726	96	0.969823	0.22225	0.0241064	85	1.00193	0.232961	0.0237765	96	-0.005951	0.03294	0.856839	>0.999999999999999	No	0.02616	0.03272	0.424964	>0.999999999999999	No
ACX60_RS05640	WP_000744368.1	entE, dhbE, vibE, mxcE	2,3-dihydroxybenzoate-AMP ligase	0.976289	0.179968	0.0215102	70	0.938789	0.244312	0.0298474	67	0.9465	0.292238	0.0342039	73	-0.0375	0.03655	0.306746	>0.999999999999999	No	-0.02979	0.04079	0.466426	>0.999999999999999	No
ACX60_RS05645	WP_001018258.1	entB, dhbB, vibB, mxcF	isochorismatase	0.982343	0.209368	0.0315633	44	0.953166	0.284579	0.0444437	41	0.949881	0.266872	0.0427337	39	-0.02918	0.05393	0.589976	>0.999999999999999	No	-0.03246	0.05236	0.537008	>0.999999999999999	No
ACX60_RS05650	WP_000603867.1	hdc, HDC	histidine decarboxylase	0.944933	0.23962	0.0335534	51	0.967283	0.220187	0.0314552	49	0.944163	0.257658	0.0375833	47	0.02235	0.04607	0.628672	>0.999999999999999	No	-0.0007702	0.05023	0.987798	>0.999999999999999	No
ACX60_RS05655			hypothetical protein	1.12344	0.157521	0.0909448	3	1.08205	0.204082	0.117827	3	1.15936	0.178957	0.103321	3	-0.0414	0.1488	0.7947	>0.999999999999999	No	0.03591	0.1376	0.807039	>0.999999999999999	No
ACX60_RS05660	WP_005134938.1		hypothetical protein	1.01029	0.146222	0.01586	85	0.999974	0.206437	0.0227972	82	0.979669	0.208661	0.0236263	78	-0.01032	0.02761	0.709005	>0.999999999999999	No	-0.03062	0.02804	0.276373	>0.999999999999999	No
ACX60_RS05665	WP_001090096.1		ABC transporter	0.997455	0.142136	0.0185046	59	0.984866	0.166307	0.0226315	54	0.990072	0.213791	0.0283174	57	-0.01259	0.02903	0.665407	>0.999999999999999	No	-0.007382	0.0336	0.826492	>0.999999999999999	No
ACX60_RS05670	WP_001032910.1		thioesterase	0.980566	0.0740958	0.0148192	25	0.989805	0.123343	0.0246686	25	1.00927	0.103984	0.0212257	24	0.009239	0.02878	0.749575	>0.999999999999999	No	0.02871	0.02571	0.269913	>0.999999999999999	No
ACX60_RS05675	WP_005134939.1		hypothetical protein	0.976639	0.155738	0.0317898	24	0.990054	0.0954896	0.0190979	25	1.00908	0.149877	0.0293934	26	0.01342	0.03674	0.716617	>0.999999999999999	No	0.03244	0.04323	0.456666	>0.999999999999999	No
ACX60_RS05680	WP_000983816.1	entC	hypothetical protein	0.983875	0.193769	0.0306376	40	1.01123	0.121104	0.0189133	41	0.993017	0.208675	0.0329944	40	0.02735	0.03581	0.447203	>0.999999999999999	No	0.009142	0.04503	0.839627	>0.999999999999999	No
ACX60_RS05685	WP_000498089.1	ldtAb	peptidase	0.996688	0.162115	0.0250149	42	0.983385	0.18369	0.0290439	40	0.987331	0.163571	0.0258628	40	-0.0133	0.03821	0.728664	>0.999999999999999	No	-0.009357	0.03597	0.79545	>0.999999999999999	No
ACX60_RS05690	WP_000209395.1	hemE, UROD	uroporphyrinogen decarboxylase	0.1	X	X		0.1	X	X		0.1	X	X
ACX60_RS05695	WP_001199663.1		membrane protein	1.00079	0.0714823	0.0135089	28	1.05355	0.0832094	0.016985	24	1.1315	0.072244	0.0147467	24	0.05276	0.02145	0.0173832	>0.999999999999999	No	0.1307	0.01998	3.13434e-08	5.94951e-06	Yes
ACX60_RS05700			hypothetical protein	1.01677	0.122122	0.0273073	20	0.98503	0.186334	0.0416655	20	0.97366	0.279572	0.0641382	19	-0.03174	0.04982	0.527895	>0.999999999999999	No	-0.04311	0.06847	0.532849	>0.999999999999999	No
ACX60_RS05705	WP_000055522.1		hypothetical protein	0.983247	0.208441	0.0226087	85	0.9608	0.205792	0.0230082	80	0.959046	0.241081	0.0263041	84	-0.02245	0.03227	0.487672	>0.999999999999999	No	-0.0242	0.03466	0.485931	>0.999999999999999	No
ACX60_RS05710	WP_001211238.1		class C extended-spectrum beta-lactamase ADC-26	1.01576	0.122112	0.0182033	45	0.995102	0.213048	0.0304355	49	0.998843	0.221931	0.032722	46	-0.02066	0.03624	0.569996	>0.999999999999999	No	-0.01692	0.03767	0.654358	>0.999999999999999	No
ACX60_RS05715	WP_000062631.1	GCH1, folE	GTP cyclohydrolase I FolE	0.1	X	X		0.1	X	X		0.1	X	X
ACX60_RS05720	WP_000893681.1	xdhA	xanthine dehydrogenase small subunit	1.0081	0.160895	0.0202709	63	1.01554	0.195583	0.0248391	62	1.00558	0.180819	0.0231515	61	0.007434	0.03201	0.816752	>0.999999999999999	No	-0.002523	0.03071	0.934668	>0.999999999999999	No
ACX60_RS05725	WP_005134944.1	xdhB	xanthine dehydrogenase molybdopterin binding subunit	0.973238	0.191156	0.0168303	129	0.974966	0.230742	0.0204751	127	0.958126	0.243289	0.0210958	133	0.001728	0.02647	0.948005	>0.999999999999999	No	-0.01511	0.02708	0.577349	>0.999999999999999	No
ACX60_RS05730	WP_001164225.1	xdhC	xanthine dehydrogenase accessory protein XdhC	0.99629	0.197476	0.0257092	59	0.98362	0.217453	0.028553	58	0.959851	0.239482	0.0314455	58	-0.01267	0.03839	0.741972	>0.999999999999999	No	-0.03644	0.04055	0.370747	>0.999999999999999	No
ACX60_RS05735	WP_000066123.1		hypothetical protein	0.941619	0.149798	0.0353077	18	0.951428	0.16606	0.0380968	19	0.920526	0.207791	0.0489769	18	0.009808	0.05209	0.851737	>0.999999999999999	No	-0.02109	0.06038	0.728971	>0.999999999999999	No
ACX60_RS05740	WP_000608308.1	trpC	indole-3-glycerol-phosphate synthase	0.973455	0.100104	0.0204337	24	0.96388	0.112391	0.0229418	24	0.964945	0.0857181	0.0178735	23	-0.009575	0.03072	0.756712	>0.999999999999999	No	-0.00851	0.02724	0.756171	>0.999999999999999	No
ACX60_RS05745	WP_001982145.1	trpD	anthranilate phosphoribosyltransferase	0.990976	0.172999	0.0277021	39	0.978463	0.199507	0.0337229	35	1.00257	0.224445	0.0364098	38	-0.01251	0.0433	0.77345	>0.999999999999999	No	0.0116	0.0456	0.799931	>0.999999999999999	No
ACX60_RS05750	WP_005134946.1		hypothetical protein	0.994032	0.182723	0.0159645	131	1.01624	0.208047	0.0184612	127	0.998243	0.22346	0.0196745	129	0.02221	0.02436	0.362789	>0.999999999999999	No	0.004211	0.0253	0.867939	>0.999999999999999	No
ACX60_RS05755	WP_074031641.1	E3.4.11.14	aminopeptidase N	0.988191	0.167995	0.0149072	127	0.973801	0.179704	0.0167575	115	0.969131	0.220325	0.0204567	116	-0.01439	0.02235	0.520329	>0.999999999999999	No	-0.01906	0.02501	0.446715	>0.999999999999999	No
ACX60_RS05760	WP_000925673.1	trpG	glutamine amidotransferase	1.00246	0.13212	0.0226583	34	0.900436	0.256805	0.0468859	30	1.0126	0.274866	0.0471392	34	-0.102	0.05018	0.04634	>0.999999999999999	No	0.01014	0.0523	0.8469	>0.999999999999999	No
ACX60_RS05765	WP_000999162.1	pepP	peptidase M24	0.979243	0.143519	0.0150449	91	0.965451	0.173523	0.0182909	90	0.940466	0.221041	0.0231714	91	-0.01379	0.02366	0.560657	>0.999999999999999	No	-0.03878	0.02763	0.162176	>0.999999999999999	No
ACX60_RS05770	WP_000872617.1	TC.POT	dipeptide/tripeptide permease	0.994974	0.203973	0.0256982	63	0.962216	0.212341	0.0265426	64	0.950789	0.238001	0.0292959	66	-0.03276	0.03696	0.377101	>0.999999999999999	No	-0.04418	0.03911	0.260706	>0.999999999999999	No
ACX60_RS05775	WP_001284758.1	glnA, GLUL	type I glutamate--ammonia ligase	0.1	X	X		0.1	X	X		0.1	X	X
ACX60_RS05780	WP_001231791.1	ubiC	chorismate--pyruvate lyase	0.986038	0.0872404	0.0225254	15	1.03203	0.0605359	0.0161789	14	1.01662	0.102431	0.0284093	13	0.04599	0.02808	0.113093	>0.999999999999999	No	0.03058	0.03583	0.401166	>0.999999999999999	No
ACX60_RS05785	WP_000205474.1	ubiA	4-hydroxybenzoate octaprenyltransferase	0.1	X	X		0.1	X	X		0.1	X	X
ACX60_RS05790	WP_000830603.1		hypothetical protein	0.979511	0.160383	0.0202063	63	0.979772	0.209665	0.0270676	60	0.95231	0.276721	0.0351436	62	0.0002605	0.03356	0.993819	>0.999999999999999	No	-0.0272	0.04038	0.501773	>0.999999999999999	No
ACX60_RS05795	WP_000082790.1		hypothetical protein	0.86971	0.119485	0.0534353	5	0.932846	0.100008	0.0447251	5	1.03992	0.171643	0.0767612	5	0.06314	0.06968	0.391375	>0.999999999999999	No	0.1702	0.09353	0.106267	>0.999999999999999	No
ACX60_RS05800	WP_000464148.1		hypothetical protein	0.901808	0.360048	0.0734946	24	0.818561	0.313	0.0667318	22	0.891067	0.242658	0.0517348	22	-0.08325	0.09989	0.409114	>0.999999999999999	No	-0.01074	0.09139	0.90698	>0.999999999999999	No
ACX60_RS05820	WP_000208082.1	SOD2	superoxide dismutase	0.461307	0.301378	0.0691409	19	0.529159	0.240956	0.0584405	17	0.356264	0.278781	0.0657094	18	0.06785	0.09168	0.464308	>0.999999999999999	No	-0.105	0.09559	0.279323	>0.999999999999999	No
ACX60_RS05825	WP_001284922.1		Nif3-like dinuclear metal center hexameric protein	1.00113	0.0914379	0.0215521	18	0.981293	0.0767889	0.018624	17	0.990104	0.183852	0.0445906	17	-0.01984	0.02863	0.493126	>0.999999999999999	No	-0.01103	0.04865	0.822043	>0.999999999999999	No
ACX60_RS05830	WP_001254962.1	hhoB, degS	2-alkenal reductase	0.998911	0.105599	0.0147868	51	1.00715	0.101237	0.0144624	49	1.02667	0.138417	0.0191949	52	0.008237	0.0207	0.691578	>0.999999999999999	No	0.02776	0.02429	0.255854	>0.999999999999999	No
ACX60_RS05835	WP_001198542.1	cca	multifunctional CCA tRNA nucleotidyl transferase/2'3'-cyclic phosphodiesterase/2'nucleotidase/phosphatase	0.1	X	X	1	0.1	X	X	1	0.1	X	X	1
ACX60_RS05840	WP_000342684.1	E1.1.1.40, maeB	malic enzyme	0.98169	0.204939	0.0198122	107	1.00531	0.198983	0.0190591	109	1.02164	0.237644	0.0222574	114	0.02362	0.02748	0.391047	>0.999999999999999	No	0.03995	0.02994	0.18342	>0.999999999999999	No
ACX60_RS05845	WP_000016038.1		histidine kinase	0.967361	0.197823	0.0169632	136	0.973146	0.220622	0.0191304	133	0.989908	0.235642	0.0197746	142	0.005785	0.02554	0.820959	>0.999999999999999	No	0.02255	0.02615	0.389336	>0.999999999999999	No
ACX60_RS05850	WP_001078589.1	rsmE	16S rRNA (uracil(1498)-N(3))-methyltransferase	0.980106	0.180741	0.0376871	23	0.910322	0.246076	0.0492151	25	0.954526	0.254316	0.0498755	26	-0.06978	0.06278	0.272112	>0.999999999999999	No	-0.02558	0.06381	0.690326	>0.999999999999999	No
ACX60_RS05855	WP_000167018.1	metF, MTHFR	methylenetetrahydrofolate reductase [NAD(P)H]	0.98398	0.0683004	0.0129076	28	0.953934	0.123353	0.0229061	29	0.98704	0.112491	0.0212588	28	-0.03005	0.02654	0.262558	>0.999999999999999	No	0.00306	0.02487	0.902533	>0.999999999999999	No
ACX60_RS05860	WP_000994845.1	E3.3.1.1, ahcY	adenosylhomocysteinase	0.949792	0.190396	0.0227567	70	0.918068	0.221434	0.0268528	68	0.893477	0.240678	0.0289743	69	-0.03172	0.03512	0.367987	>0.999999999999999	No	-0.05632	0.03678	0.128055	>0.999999999999999	No
ACX60_RS05865	WP_001196988.1		hypothetical protein	0.997857	0.178879	0.0365136	24	1.00711	0.226031	0.0452063	25	1.03143	0.228988	0.0477472	23	0.00925	0.05839	0.874803	>0.999999999999999	No	0.03358	0.05979	0.577201	>0.999999999999999	No
ACX60_RS05870	WP_000043121.1	pcaC	4-carboxymuconolactone decarboxylase	1.0059	0.0709647	0.0172115	17	0.934083	0.139035	0.033721	17	0.943907	0.183975	0.0446205	17	-0.07181	0.03786	0.066902	>0.999999999999999	No	-0.06199	0.04782	0.204178	>0.999999999999999	No
ACX60_RS05875	WP_049594817.1	fadE	acyl-CoA dehydrogenase	0.984536	0.223379	0.0201414	123	0.990478	0.279875	0.0254432	121	0.971163	0.242824	0.0229447	112	0.005942	0.03239	0.8546	>0.999999999999999	No	-0.01337	0.03041	0.660539	>0.999999999999999	No
ACX60_RS05880	WP_001289259.1	lipA	lipoyl synthase	0.678432	0.474426	0.143045	11	0.757827	0.496491	0.149698	11	0.676175	0.338885	0.102178	11	0.07939	0.2071	0.705432	>0.999999999999999	No	-0.002258	0.1758	0.98988	>0.999999999999999	No
ACX60_RS05885	WP_001137505.1	sthA, udhA	NAD(P)(+) transhydrogenase	0.982501	0.157326	0.020658	58	0.946176	0.128156	0.0171255	56	0.93517	0.273389	0.0358978	58	-0.03633	0.02693	0.180092	>0.999999999999999	No	-0.04733	0.04142	0.255522	>0.999999999999999	No
ACX60_RS05890			hypothetical protein	0.976764	0.0295594	0.0209017	2	0.848122	0.139015	0.0982986	2	0.973665	0.0335974	0.0237569	2	-0.1286	0.1005	0.328931	>0.999999999999999	No	-0.003099	0.03164	0.930912	>0.999999999999999	No
ACX60_RS05895	WP_000169415.1		MFS transporter	0.973543	0.137481	0.0165507	69	1.00269	0.205118	0.0238444	74	0.977651	0.273907	0.0318411	74	0.02915	0.02942	0.323388	>0.999999999999999	No	0.004107	0.03665	0.910925	>0.999999999999999	No
ACX60_RS05900	WP_000097620.1	NRT, narK, nrtP, nasA	MFS transporter	0.971265	0.192552	0.0242593	63	0.964411	0.177108	0.0226764	61	1.00072	0.192901	0.0244985	62	-0.006854	0.03325	0.837032	>0.999999999999999	No	0.02946	0.03448	0.394539	>0.999999999999999	No
ACX60_RS05905	WP_000976525.1		membrane protein	0.951323	0.20205	0.0248707	66	0.983352	0.173762	0.0226219	59	0.975093	0.237425	0.0303991	61	0.03203	0.03391	0.346686	>0.999999999999999	No	0.02377	0.03903	0.543594	>0.999999999999999	No
ACX60_RS05910	WP_001089491.1	map	type I methionyl aminopeptidase	0.929438	0.215247	0.0275595	61	0.894743	0.233488	0.0303975	59	0.823683	0.27905	0.0366411	58	-0.0347	0.04098	0.398852	>0.999999999999999	No	-0.1058	0.04555	0.0219876	0.586915	No
ACX60_RS05915	WP_001982118.1	RP-S2, MRPS2, rpsB	30S ribosomal protein S2	0.1	X	X		0.1	X	X		0.1	X	X
ACX60_RS05920	WP_000125378.1	tsf, TSFM	elongation factor Ts	0.1	X	X		0.1	X	X		0.1	X	X
ACX60_RS05925	WP_000182520.1		hypothetical protein	0.964122	0.109196	0.0238285	21	0.931948	0.220061	0.0504854	19	0.945998	0.279447	0.0609804	21	-0.03217	0.05412	0.555688	>0.999999999999999	No	-0.01812	0.06547	0.783334	>0.999999999999999	No
ACX60_RS05930	WP_000554500.1		AraC family transcriptional regulator	1.00285	0.120846	0.0257644	22	0.969247	0.135132	0.0302163	20	0.984211	0.120332	0.0256549	22	-0.0336	0.03949	0.399942	>0.999999999999999	No	-0.01864	0.03636	0.610919	>0.999999999999999	No
ACX60_RS05935	WP_002156296.1		branched-chain amino acid ABC transporter permease	0.9505	0.185605	0.0309341	36	1.01247	0.177355	0.0287708	38	0.921749	0.279382	0.0459301	37	0.06197	0.04219	0.146281	>0.999999999999999	No	-0.02875	0.05567	0.607173	>0.999999999999999	No
ACX60_RS05940	WP_000118659.1		hypothetical protein	1.02315	0.120943	0.049375	6	1.03717	0.0593317	0.0242221	6	1.06117	0.0784311	0.0320194	6	0.01402	0.055	0.803981	>0.999999999999999	No	0.03802	0.05885	0.532783	>0.999999999999999	No
ACX60_RS05945	WP_000836402.1		hypothetical protein	1.00767	0.102015	0.0212717	23	0.990997	0.177951	0.0363242	24	0.955821	0.294763	0.0628437	22	-0.01668	0.04256	0.697021	>0.999999999999999	No	-0.05185	0.06517	0.430602	>0.999999999999999	No
ACX60_RS05950	WP_001177236.1	rlpA	hypothetical protein	0.573384	0.272609	0.0963818	8	0.330767	0.238823	0.0844365	8	0.195513	0.16457	0.0581845	8	-0.2426	0.1281	0.0791551	>0.999999999999999	No	-0.3779	0.1126	0.0047038	0.195993	No
ACX60_RS05955	WP_000951085.1	mltB	lytic murein transglycosylase B	0.994103	0.179477	0.0253818	50	0.98754	0.172452	0.0241482	51	0.953995	0.166802	0.0248653	45	-0.006563	0.03502	0.851732	>0.999999999999999	No	-0.04011	0.03567	0.263743	>0.999999999999999	No
ACX60_RS05960	WP_000075224.1	rodA, mrdB	rod shape-determining protein RodA	0.959979	0.292773	0.0310339	89	0.962024	0.28021	0.0298704	88	0.931654	0.345838	0.0362537	91	0.002045	0.04308	0.962203	>0.999999999999999	No	-0.02832	0.04781	0.554313	>0.999999999999999	No
ACX60_RS05965	WP_001115740.1		hypothetical protein	0.946485	0.185423	0.0350416	28	0.980199	0.134736	0.026424	26	0.935106	0.211273	0.0399269	28	0.03371	0.0444	0.451112	>0.999999999999999	No	-0.01138	0.05312	0.831197	>0.999999999999999	No
ACX60_RS05970	WP_000110164.1	queF	NADPH-dependent 7-cyano-7-deazaguanine reductase QueF	0.922949	0.126728	0.0224026	32	0.879162	0.181674	0.0343332	28	0.867827	0.188137	0.0349362	29	-0.04379	0.04005	0.278735	>0.999999999999999	No	-0.05512	0.04073	0.181096	>0.999999999999999	No
ACX60_RS05975	WP_001010536.1	ABC-2.P	ABC transporter permease	0.933065	0.162308	0.0201319	65	0.961716	0.184442	0.0234241	62	0.959611	0.189298	0.0236623	64	0.02865	0.03079	0.35393	>0.999999999999999	No	0.02655	0.03103	0.393889	>0.999999999999999	No
ACX60_RS05980	WP_000128669.1	ABC-2.A	ABC transporter	0.942818	0.229426	0.0342008	45	0.986673	0.238884	0.0352215	46	0.96095	0.200246	0.0301882	44	0.04386	0.04912	0.374324	>0.999999999999999	No	0.01813	0.04569	0.692436	>0.999999999999999	No
ACX60_RS05990	WP_000896955.1		hypothetical protein	1.01737	0.11192	0.0219492	26	1.00743	0.0887981	0.0177596	25	1.00926	0.0975467	0.0195093	25	-0.00994	0.02836	0.727501	>0.999999999999999	No	-0.008101	0.02945	0.784386	>0.999999999999999	No
ACX60_RS05995	WP_001147935.1	exoX	DNA exonuclease	1.00528	0.163293	0.0264896	38	1.04164	0.154032	0.0243546	40	0.98036	0.103837	0.017808	34	0.03636	0.03593	0.31473	>0.999999999999999	No	-0.02492	0.03269	0.448423	>0.999999999999999	No
ACX60_RS06000	WP_000782590.1		hypothetical protein	0.916267	0.272008	0.023949	129	0.967398	0.256099	0.0225482	129	0.948839	0.242871	0.0218989	123	0.05113	0.03289	0.121317	>0.999999999999999	No	0.03257	0.03254	0.317797	>0.999999999999999	No
ACX60_RS06005	WP_000457893.1	glyA, SHMT	serine hydroxymethyltransferase	0.1	X	X		0.1	X	X		0.1	X	X
ACX60_RS06010	WP_000633135.1	adeH	RND transporter	0.983323	0.189952	0.0227036	70	0.97071	0.222326	0.026961	68	0.965902	0.224619	0.0278605	65	-0.01261	0.03517	0.720406	>0.999999999999999	No	-0.01742	0.03572	0.626541	>0.999999999999999	No
ACX60_RS06015	WP_001027060.1	adeG	multidrug efflux RND transporter permease subunit	0.948609	0.250468	0.0215569	135	0.946412	0.239179	0.0208972	131	0.928823	0.267231	0.0232595	132	-0.002197	0.03004	0.941774	>0.999999999999999	No	-0.01979	0.03169	0.532932	>0.999999999999999	No
ACX60_RS06020	WP_000010635.1	adeF	MexE family multidrug efflux RND transporter periplasmic adaptor subunit	0.948757	0.261919	0.0363217	52	0.967611	0.25082	0.0347825	52	0.94818	0.204647	0.0295382	48	0.01885	0.05029	0.708514	>0.999999999999999	No	-0.0005773	0.04728	0.990282	>0.999999999999999	No
ACX60_RS06025	WP_002000718.1	adeL	transcriptional regulator	0.975744	0.0781733	0.0138192	32	0.939765	0.162612	0.0287459	32	0.937939	0.229989	0.0400359	33	-0.03598	0.0319	0.263649	>0.999999999999999	No	-0.03781	0.04288	0.381334	>0.999999999999999	No
ACX60_RS06030	WP_000135840.1	hisJ	ABC transporter substrate-binding protein	1.02062	0.140225	0.0298961	22	0.96715	0.26463	0.0607102	19	0.924817	0.166476	0.0372252	20	-0.05347	0.06488	0.414848	>0.999999999999999	No	-0.0958	0.04735	0.0497613	0.858685	No
ACX60_RS06035	WP_000010369.1	hisQ	nickel transporter	0.968327	0.19382	0.0323033	36	0.953355	0.201005	0.0339761	35	0.867911	0.25226	0.0439129	33	-0.01497	0.04686	0.75028	>0.999999999999999	No	-0.1004	0.0539	0.0668362	0.963541	No
ACX60_RS06040	WP_000569990.1	hisM	histidine/lysine/arginine/ornithine ABC transporter permease HisM	0.974221	0.169016	0.0294219	33	1.02659	0.0949666	0.0165316	33	0.993762	0.205102	0.0357037	33	0.05237	0.03375	0.125641	>0.999999999999999	No	0.01954	0.04626	0.674158	>0.999999999999999	No
ACX60_RS06045	WP_000438618.1	hisP	histidine ABC transporter ATP-binding protein	1.00036	0.203504	0.0325867	39	1.00675	0.144493	0.0244238	35	0.976942	0.29191	0.0479897	37	0.006386	0.04147	0.878032	>0.999999999999999	No	-0.02342	0.05748	0.684801	>0.999999999999999	No
ACX60_RS06050	WP_000121130.1	emrE, qac, mmr, smr	QacE family quaternary ammonium compound efflux SMR transporter	1.00447	0.0927502	0.0224952	17	0.990569	0.202655	0.0477661	18	1.01778	0.0774631	0.0193658	16	-0.0139	0.05382	0.797761	>0.999999999999999	No	0.0133	0.02985	0.658914	>0.999999999999999	No
ACX60_RS06055	WP_001196306.1		hypothetical protein	0.998243	0.081374	0.0271247	9	0.887756	0.306056	0.102019	9	0.944938	0.240663	0.080221	9	-0.1105	0.1056	0.31082	>0.999999999999999	No	-0.0533	0.08468	0.537931	>0.999999999999999	No
ACX60_RS06060	WP_000845865.1	K08303	U32 family peptidase	0.967183	0.203067	0.0222895	83	0.961802	0.232631	0.0255345	83	0.980023	0.279181	0.0294282	90	-0.005381	0.03389	0.874063	>0.999999999999999	No	0.01284	0.03738	0.731648	>0.999999999999999	No
ACX60_RS06065	WP_000280070.1		GntR family transcriptional regulator	0.963815	0.243484	0.029312	69	0.980638	0.266104	0.033263	64	0.99303	0.230609	0.0286036	65	0.01682	0.04419	0.704029	>0.999999999999999	No	0.02921	0.04102	0.477619	>0.999999999999999	No
ACX60_RS06070	WP_000117587.1		phenazine biosynthesis protein PhzF	1.00247	0.24303	0.0410795	35	0.990903	0.309176	0.0538207	33	0.994396	0.275342	0.0458904	36	-0.01157	0.06723	0.863895	>0.999999999999999	No	-0.008077	0.0617	0.896235	>0.999999999999999	No
ACX60_RS06075	WP_000718711.1	fpr	ferredoxin--NADP(+) reductase	0.1	X	X		0.1	X	X		0.1	X	X
ACX60_RS06080	WP_005109720.1		tRNA (N6-threonylcarbamoyladenosine(37)-N6)-methyltransferase TrmO	0.991665	0.116829	0.0184723	40	0.979664	0.0972279	0.0164345	35	0.977434	0.19865	0.0331084	36	-0.012	0.02503	0.633052	>0.999999999999999	No	-0.01423	0.03694	0.701183	>0.999999999999999	No
ACX60_RS06085	WP_001052949.1		hypothetical protein	0.965823	0.175611	0.0219514	64	0.991437	0.140061	0.0175076	64	0.960766	0.271863	0.033464	66	0.02561	0.02808	0.363391	>0.999999999999999	No	-0.005057	0.04028	0.900289	>0.999999999999999	No
ACX60_RS06090	WP_001020917.1	gspE	type II secretion system protein E	0.973806	0.18104	0.0174206	108	0.98363	0.195382	0.0185448	111	0.95206	0.24638	0.0243953	102	0.009824	0.02547	0.70009	>0.999999999999999	No	-0.02175	0.02972	0.465179	>0.999999999999999	No
ACX60_RS06095	WP_000781557.1		hypothetical protein	0.869621	0.323947	0.070691	21	0.942766	0.275855	0.0632855	19	0.919338	0.360229	0.0805496	20	0.07314	0.09566	0.44921	>0.999999999999999	No	0.04972	0.1069	0.64442	>0.999999999999999	No
ACX60_RS06100	WP_001221454.1	K02483	DNA-binding response regulator	0.92162	0.265643	0.0462425	33	0.892858	0.270583	0.0478327	32	0.917486	0.308139	0.0536402	33	-0.02876	0.06651	0.666901	>0.999999999999999	No	-0.004134	0.07082	0.953637	>0.999999999999999	No
ACX60_RS06105	WP_001257353.1	qseC	two-component sensor histidine kinase	0.958774	0.0995371	0.0126412	62	0.992623	0.144441	0.0179158	65	0.982251	0.126758	0.0160983	62	0.03385	0.02211	0.128375	>0.999999999999999	No	0.02348	0.02047	0.253645	>0.999999999999999	No
ACX60_RS06110	WP_000993415.1		hemin uptake protein HemP	0.963598	0.0301075	0.0113796	7	1.00462	0.0812433	0.0307071	7	0.947255	0.0742736	0.0280728	7	0.04102	0.03275	0.234172	>0.999999999999999	No	-0.01634	0.03029	0.599402	>0.999999999999999	No
ACX60_RS06115	WP_001125745.1	mutT, NUDT15, MTH2	hypothetical protein	0.978141	0.150217	0.0182165	68	0.953754	0.204146	0.02572	63	0.982454	0.187721	0.0229338	67	-0.02439	0.03116	0.435266	>0.999999999999999	No	0.004313	0.02924	0.882951	>0.999999999999999	No
ACX60_RS06120	WP_000913439.1		hypothetical protein	1.02039	0.0874598	0.0291533	9	0.990463	0.097416	0.0344418	8	0.811617	0.308781	0.10917	8	-0.02993	0.04482	0.514449	>0.999999999999999	No	-0.2088	0.1071	0.0701893	0.967682	No
ACX60_RS06125	WP_000667412.1	mrcB	penicillin-binding protein 1B	0.942637	0.189082	0.0154902	149	0.918297	0.205522	0.017247	142	0.851726	0.286565	0.0243061	139	-0.02434	0.02314	0.293645	>0.999999999999999	No	-0.09091	0.02843	0.00154066	0.0892182	No
ACX60_RS06130	WP_001167242.1	ppnK, NADK	NAD(+) kinase	0.1	X	X		0.1	X	X		0.1	X	X
ACX60_RS06135	WP_001019667.1	K09916	hypothetical protein	0.810576	0.211155	0.0746547	8	0.844434	0.121392	0.0429185	8	0.623223	0.314131	0.111062	8	0.03386	0.08611	0.700109	>0.999999999999999	No	-0.1874	0.1338	0.183275	>0.999999999999999	No
ACX60_RS06140	WP_001093407.1		hypothetical protein	1.00923	0.107203	0.0158063	46	1.00961	0.10738	0.01677	41	0.966024	0.235655	0.0368032	41	0.0003759	0.02304	0.987022	>0.999999999999999	No	-0.04321	0.03855	0.265514	>0.999999999999999	No
ACX60_RS06145	WP_001085436.1	dctA	C4-dicarboxylate ABC transporter	0.96758	0.202707	0.0298876	46	0.962293	0.190492	0.0309019	38	0.959856	0.263071	0.042125	39	-0.005288	0.04325	0.902993	>0.999999999999999	No	-0.007724	0.05056	0.878957	>0.999999999999999	No
ACX60_RS06150	WP_000881864.1	ACADL	acyl-CoA dehydrogenase	0.971052	0.21362	0.0322045	44	0.991002	0.210707	0.0321325	43	0.922892	0.273063	0.043725	39	0.01995	0.0455	0.662164	>0.999999999999999	No	-0.04816	0.05351	0.370804	>0.999999999999999	No
ACX60_RS06155	WP_000035924.1	K07017	alpha/beta hydrolase	0.970581	0.0899677	0.0173143	27	0.95301	0.12546	0.0241449	27	0.918934	0.192947	0.0371326	27	-0.01757	0.02971	0.556831	>0.999999999999999	No	-0.05165	0.04097	0.213091	>0.999999999999999	No
ACX60_RS06160	WP_000606364.1	pheA	prephenate dehydratase	0.1	X	X		0.1	X	X		0.1	X	X
ACX60_RS06165	WP_000082052.1	tyrC	bifunctional prephenate dehydrogenase/3-phosphoshikimate 1-carboxyvinyltransferase	0.0726095	0.141867	0.0709333	4	0.468852	0.290173	0.145086	4	0.181531	0.189414	0.0947071	4	0.3962	0.1615	0.0495519	>0.999999999999999	No	0.1089	0.1183	0.392804	>0.999999999999999	No
ACX60_RS06170	WP_000735999.1		hypothetical protein	0.935998	0.219384	0.0457447	23	0.948117	0.232014	0.0518799	20	1.00182	0.165582	0.0353022	22	0.01212	0.06889	0.861226	>0.999999999999999	No	0.06583	0.05814	0.263857	>0.999999999999999	No
ACX60_RS06175	WP_000195395.1	pepD	aminoacyl-histidine dipeptidase	0.962088	0.190191	0.0251915	57	0.958045	0.171605	0.0237973	52	0.955558	0.203783	0.0272317	56	-0.004044	0.03482	0.907765	>0.999999999999999	No	-0.00653	0.03707	0.86051	>0.999999999999999	No
ACX60_RS06180	WP_049594818.1	RTCA, rtcA	RNA 3'-terminal-phosphate cyclase	0.932013	0.225036	0.0328249	47	0.918312	0.259036	0.0386148	45	0.908783	0.265364	0.0409465	42	-0.0137	0.05053	0.786881	>0.999999999999999	No	-0.02323	0.05199	0.656139	>0.999999999999999	No
ACX60_RS06185	WP_000761355.1		hypothetical protein	0.97924	0.0779277	0.0174252	20	0.982447	0.0987745	0.0232814	18	1.01456	0.127378	0.0300234	18	0.003208	0.02872	0.91168	>0.999999999999999	No	0.03532	0.03387	0.303964	>0.999999999999999	No
ACX60_RS06190	WP_000409701.1		hypothetical protein	0.936163	0.167112	0.043148	15	0.938585	0.170194	0.0439439	15	0.923002	0.214394	0.0553564	15	0.002421	0.06159	0.968917	>0.999999999999999	No	-0.01316	0.07019	0.852608	>0.999999999999999	No
ACX60_RS06195	WP_000110894.1	RTCB, rtcB	RNA-splicing ligase RtcB	0.97378	0.15676	0.020948	56	0.998065	0.166853	0.0221002	57	0.931947	0.228583	0.0316988	52	0.02428	0.03047	0.427119	>0.999999999999999	No	-0.04183	0.03749	0.266961	>0.999999999999999	No
ACX60_RS06200	WP_000902244.1	rnz	MBL fold metallo-hydrolase	0.965342	0.207394	0.0323895	41	0.95454	0.302334	0.0484122	39	0.955089	0.212082	0.0331217	41	-0.0108	0.05772	0.852034	>0.999999999999999	No	-0.01025	0.04633	0.825412	>0.999999999999999	No
ACX60_RS06205	WP_000650525.1	rtcR	Fis family transcriptional regulator	0.959239	0.170422	0.0229797	55	0.967	0.215555	0.0283037	58	0.980652	0.225059	0.0298098	57	0.007761	0.03668	0.832831	>0.999999999999999	No	0.02141	0.03782	0.572447	>0.999999999999999	No
ACX60_RS06210	WP_000003115.1	K07018	hydrolase	0.960881	0.373233	0.0905222	17	0.940312	0.212378	0.0530946	16	0.941796	0.266435	0.0687933	15	-0.02057	0.1066	0.848299	>0.999999999999999	No	-0.01908	0.1161	0.870539	>0.999999999999999	No
ACX60_RS06215	WP_000880407.1	K09861	hypothetical protein	0.961871	0.171346	0.0307747	31	0.952554	0.199604	0.0399209	25	0.928749	0.244187	0.0445822	30	-0.009317	0.04958	0.851647	>0.999999999999999	No	-0.03312	0.05387	0.54099	>0.999999999999999	No
ACX60_RS06220	WP_000928988.1		hypothetical protein	1.00437	0.106491	0.022704	22	0.993176	0.0994688	0.0222419	20	0.979806	0.205619	0.0459779	20	-0.01119	0.03189	0.727479	>0.999999999999999	No	-0.02456	0.04985	0.624934	>0.999999999999999	No
ACX60_RS06225	WP_001154366.1	thiG	thiazole synthase	0.986784	0.0759847	0.01411	29	0.994996	0.0919584	0.0173785	28	0.977587	0.0982855	0.0192754	26	0.008212	0.02231	0.714231	>0.999999999999999	No	-0.009197	0.02356	0.69778	>0.999999999999999	No
ACX60_RS06230	WP_001167820.1	thiS	thiamine biosynthesis protein ThiS	1.01694	0.0863532	0.049856	3	1.01879	0.0313728	0.0181131	3	0.982603	0.0311297	0.0179727	3	0.001846	0.05304	0.973901	>0.999999999999999	No	-0.03434	0.053	0.552341	>0.999999999999999	No
ACX60_RS06235	WP_000264715.1		membrane protein	0.899232	0.312878	0.0782194	16	0.961155	0.169332	0.0452558	14	0.956389	0.213005	0.0569279	14	0.06192	0.09384	0.51473	>0.999999999999999	No	0.05716	0.09922	0.569177	>0.999999999999999	No
ACX60_RS06240	WP_001285359.1	rpoH	RNA polymerase factor sigma-32	0.1	X	X	1	0.1	X	X	1	0.1	X	X	1
ACX60_RS06245	WP_000108398.1	tusA, sirA	oxidoreductase	0.972292	0.0986569	0.0372888	7	1.02549	0.0616347	0.0232957	7	1.02905	0.0382415	0.0144539	7	0.0532	0.04397	0.249558	>0.999999999999999	No	0.05676	0.03999	0.181264	>0.999999999999999	No
ACX60_RS06250	WP_000126912.1	cspA	cold-shock protein	0.958315	0.168539	0.045044	14	0.833509	0.25799	0.0666126	15	0.889276	0.296288	0.0791862	14	-0.1248	0.08158	0.137666	>0.999999999999999	No	-0.06904	0.0911	0.455367	>0.999999999999999	No
ACX60_RS06255	WP_000200418.1	rhlB	ATP-dependent RNA helicase RhlB	0.91245	0.182831	0.0258563	50	0.88374	0.254768	0.0356747	51	0.850929	0.328426	0.0451128	53	-0.02871	0.0442	0.517486	>0.999999999999999	No	-0.06152	0.05281	0.246778	>0.999999999999999	No
ACX60_RS06260	WP_000720482.1		hypothetical protein	0.941033	0.239187	0.0845653	8	1.03501	0.163818	0.054606	9	0.965939	0.104044	0.0367851	8	0.09397	0.0984	0.354721	>0.999999999999999	No	0.02491	0.09222	0.791048	>0.999999999999999	No
ACX60_RS06265	WP_000132181.1		nitroreductase	0.649647	0.251563	0.088941	8	0.630361	0.368759	0.12292	9	0.571102	0.235208	0.0831587	8	-0.01929	0.1552	0.902778	>0.999999999999999	No	-0.07854	0.1218	0.529311	>0.999999999999999	No
ACX60_RS06270	WP_000807316.1	gpsA	glycerol-3-phosphate dehydrogenase (NAD(P)(+))	0.163724	0.156387	0.110582	2	0.417821	0.109352	0.0773233	2	0.1	X	X	3	0.2541	0.1349	0.200382	>0.999999999999999	No
ACX60_RS06275	WP_001177595.1	sixA	phosphohistidine phosphatase	0.9641	0.0414383	0.0146507	8	0.99446	0.0406247	0.014363	8	0.99592	0.0632263	0.0223539	8	0.03036	0.02052	0.161091	>0.999999999999999	No	0.03182	0.02673	0.253622	>0.999999999999999	No
ACX60_RS06280	WP_005134980.1	gspL	type II secretion system protein L	0.971587	0.127685	0.0160868	63	0.951735	0.180439	0.0238998	57	0.937095	0.213827	0.0280768	58	-0.01985	0.02833	0.484836	>0.999999999999999	No	-0.03449	0.03173	0.27914	>0.999999999999999	No
ACX60_RS06285	WP_000782994.1	gspM	hypothetical protein	0.970718	0.22011	0.0294135	56	0.952089	0.261718	0.0359497	53	0.905726	0.2888	0.0393008	54	-0.01863	0.04623	0.687765	>0.999999999999999	No	-0.06499	0.04885	0.18618	>0.999999999999999	No
ACX60_RS06290	WP_000966986.1	DHODH, pyrD	dihydroorotate dehydrogenase 2	0.457833	0.357113	0.206179	3	0.355917	0.471277	0.272092	3	0.14594	0.146388	0.103512	2	-0.1019	0.3414	0.780159	>0.999999999999999	No	-0.3119	0.2771	0.342316	>0.999999999999999	No
ACX60_RS06295	WP_001091966.1	cvpA	colicin V biosynthesis protein	0.847667	0.292394	0.08816	11	0.840067	0.330031	0.0952717	12	0.79317	0.134387	0.0405193	11	-0.0076	0.1305	0.954113	>0.999999999999999	No	-0.0545	0.09703	0.580578	>0.999999999999999	No
ACX60_RS06300	WP_000334670.1	purF, PPAT	amidophosphoribosyltransferase	0.902112	0.251658	0.0413723	37	0.803746	0.340313	0.0567188	36	0.730418	0.366817	0.0587377	39	-0.09837	0.06992	0.163833	>0.999999999999999	No	-0.1717	0.07254	0.0205525	0.578211	No
ACX60_RS06305	WP_000335877.1		peptidase M48	0.758199	0.254908	0.0356942	51	0.587332	0.294563	0.0425166	48	0.431392	0.360611	0.0509982	50	-0.1709	0.05527	0.00259991	0.35453	No	-0.3268	0.06204	8.07513e-07	0.00012541	Yes
ACX60_RS06310	WP_000580188.1		hypothetical protein	0.1	X	X		0.1	X	X		0.1	X	X
ACX60_RS06315	WP_000758320.1	ghrB	bifunctional glyoxylate/hydroxypyruvate reductase B	0.977318	0.0866382	0.0135306	41	0.934883	0.235582	0.0372489	40	0.935177	0.22546	0.0361025	39	-0.04244	0.03925	0.282976	>0.999999999999999	No	-0.04214	0.03784	0.268798	>0.999999999999999	No
ACX60_RS06320	WP_000670572.1		hypothetical protein	0.969211	0.244949	0.0284748	74	0.947989	0.266135	0.0318092	70	0.971234	0.274065	0.0322988	72	-0.02122	0.04259	0.619096	>0.999999999999999	No	0.002024	0.04299	0.962524	>0.999999999999999	No
ACX60_RS06325	WP_000209410.1	K09117	aspartyl-tRNA amidotransferase subunit B	0.996872	0.13055	0.0299503	19	0.954177	0.211672	0.0498916	18	0.988562	0.247989	0.0584516	18	-0.0427	0.05747	0.462485	>0.999999999999999	No	-0.008311	0.06465	0.898452	>0.999999999999999	No
ACX60_RS06330	WP_001136722.1	RP-S21, MRPS21, rpsU	30S ribosomal protein S21	0.504807	0	0	1	0.396429	0	0	1	0.1	X	X	1	-0.1084
ACX60_RS06335	WP_000636264.1	KAE1, tsaD, QRI7	tRNA N6-adenosine(37)-threonylcarbamoyltransferase complex transferase subunit TsaD	0.1	X	X		0.1	X	X		0.1	X	X
ACX60_RS06340			hypothetical protein	0.894165	0.311455	0.0402086	60	0.935917	0.244436	0.0326641	56	0.924464	0.255413	0.033252	59	0.04175	0.05223	0.425763	>0.999999999999999	No	0.0303	0.05226	0.563208	>0.999999999999999	No
ACX60_RS06345	WP_000190819.1	K06923	ATPase	0.97899	0.153364	0.0214753	51	0.970982	0.192868	0.0270069	51	0.954979	0.173304	0.0247578	49	-0.008007	0.0345	0.81696	>0.999999999999999	No	-0.02401	0.03269	0.46444	>0.999999999999999	No
ACX60_RS06350	WP_000461855.1		hypothetical protein	0.962179	0.213536	0.019493	120	1.01524	0.175772	0.0160457	120	0.993535	0.22618	0.0210003	116	0.05306	0.02525	0.0366464	>0.999999999999999	No	0.03136	0.02862	0.274466	>0.999999999999999	No
ACX60_RS06355	WP_000912065.1		protein kinase	0.966354	0.102279	0.015782	42	0.998938	0.105867	0.0169523	39	1.00037	0.159365	0.0248887	41	0.03258	0.02313	0.162864	>0.999999999999999	No	0.03402	0.02932	0.249343	>0.999999999999999	No
ACX60_RS06380	WP_000802856.1	bauR	LuxR family transcriptional regulator	0.964522	0.206199	0.0364512	32	0.983497	0.183626	0.0324608	32	1.01054	0.143671	0.025804	31	0.01898	0.04881	0.698784	>0.999999999999999	No	0.04602	0.04491	0.309541	>0.999999999999999	No
ACX60_RS06385	WP_005134986.1	E2.6.1.18	aspartate aminotransferase family protein	0.97595	0.207531	0.0285065	53	0.977387	0.1942	0.0264272	54	0.976744	0.228335	0.0302437	57	0.001437	0.03885	0.970559	>0.999999999999999	No	0.0007938	0.04171	0.98485	>0.999999999999999	No
ACX60_RS06390	WP_000181270.1	mmsA, iolA, ALDH6A1	methylmalonate-semialdehyde dehydrogenase (acylating)	0.917649	0.25291	0.0347399	53	0.935658	0.230007	0.0313	54	0.945935	0.261495	0.0352599	55	0.01801	0.04672	0.700671	>0.999999999999999	No	0.02829	0.04953	0.56914	>0.999999999999999	No
ACX60_RS06395	WP_001058170.1	gabP	amino acid ABC transporter permease	0.991406	0.192885	0.0267483	52	0.967422	0.194152	0.0271868	51	0.950889	0.206702	0.0304766	46	-0.02398	0.03814	0.530842	>0.999999999999999	No	-0.04052	0.04038	0.318162	>0.999999999999999	No
ACX60_RS06400	WP_001094391.1		hypothetical protein	0.898027	0.217997	0.108998	4	0.917222	0.177099	0.0792013	5	0.98344	0.267737	0.119736	5	0.01919	0.1313	0.887862	>0.999999999999999	No	0.08541	0.1661	0.62298	>0.999999999999999	No
ACX60_RS06405	WP_000931127.1		acyl-CoA dehydrogenase	0.993788	0.255411	0.0431723	35	0.992775	0.285703	0.0469693	37	0.949013	0.217312	0.0367325	35	-0.001013	0.064	0.987417	>0.999999999999999	No	-0.04478	0.05668	0.432328	>0.999999999999999	No
ACX60_RS06410	WP_000536986.1		hypothetical protein	0.987383	0.251929	0.0445351	32	0.952784	0.270421	0.0478041	32	0.921029	0.261151	0.0476795	30	-0.0346	0.06533	0.598303	>0.999999999999999	No	-0.06635	0.06517	0.312663	>0.999999999999999	No
ACX60_RS06415	WP_000581924.1		methyltransferase	0.908466	0.276393	0.0437016	40	0.965484	0.306433	0.0461965	44	0.87918	0.326231	0.0515816	40	0.05702	0.06391	0.374897	>0.999999999999999	No	-0.02929	0.06761	0.666074	>0.999999999999999	No
ACX60_RS06420	WP_000690470.1		glycosyl transferase	0.978967	0.213613	0.0396668	29	0.995691	0.208068	0.0379878	30	0.972665	0.227514	0.0415382	30	0.01672	0.0549	0.761754	>0.999999999999999	No	-0.006302	0.0575	0.913111	>0.999999999999999	No
ACX60_RS06425	WP_000721827.1		DNA-binding protein	0.964999	0.0712939	0.0269466	7	0.920193	0.147496	0.0557481	7	1.00226	0.0422701	0.0159766	7	-0.04481	0.06192	0.48317	>0.999999999999999	No	0.03726	0.03133	0.257268	>0.999999999999999	No
ACX60_RS06430	WP_001102889.1		hypothetical protein	0.957587	0.274454	0.0560226	24	0.948764	0.231673	0.0454347	26	0.995676	0.271495	0.0522492	27	-0.008823	0.07164	0.902496	>0.999999999999999	No	0.03809	0.07656	0.62104	>0.999999999999999	No
ACX60_RS06435	WP_005134990.1		hypothetical protein	0.938958	0.103835	0.0464364	5	0.994069	0.086576	0.038718	5	0.9721	0.132217	0.0591291	5	0.05511	0.06046	0.388653	>0.999999999999999	No	0.03314	0.07518	0.671019	>0.999999999999999	No
ACX60_RS06440	WP_000429458.1		threonine transporter	0.935799	0.219633	0.0430737	26	0.974003	0.177233	0.0347582	26	0.989066	0.167199	0.0327905	26	0.0382	0.05535	0.493237	>0.999999999999999	No	0.05327	0.05413	0.329867	>0.999999999999999	No
ACX60_RS06445	WP_000097865.1		AraC family transcriptional regulator	0.985345	0.0912718	0.015212	36	0.998401	0.176854	0.0303301	34	1.00807	0.169738	0.0279048	37	0.01306	0.03337	0.696795	>0.999999999999999	No	0.02272	0.03203	0.480308	>0.999999999999999	No
ACX60_RS06450	WP_000054914.1	phbC, phaC	alpha/beta hydrolase	0.987332	0.207985	0.0264141	62	1.00452	0.191762	0.0245526	61	1.01901	0.252407	0.0318002	63	0.01719	0.03609	0.634649	>0.999999999999999	No	0.03168	0.0414	0.445647	>0.999999999999999	No
ACX60_RS06455	WP_000397471.1	gltS	sodium/glutamate symporter	0.992947	0.250189	0.0390729	41	0.963987	0.227415	0.0359575	40	1.02008	0.222265	0.0347119	41	-0.02896	0.05316	0.587464	>0.999999999999999	No	0.02713	0.05226	0.605151	>0.999999999999999	No
ACX60_RS06460	WP_000423653.1	K06923	ATPase AAA	0.99268	0.148651	0.0303432	24	0.945935	0.241149	0.050283	23	0.943592	0.218279	0.0455144	23	-0.04674	0.05816	0.425764	>0.999999999999999	No	-0.04909	0.05427	0.370519	>0.999999999999999	No
ACX60_RS06465	WP_000572517.1		GntR family transcriptional regulator	1.00478	0.215806	0.0523408	17	1.02775	0.262995	0.0657488	16	1.06023	0.110205	0.0284549	15	0.02297	0.08353	0.785096	>0.999999999999999	No	0.05545	0.06187	0.377253	>0.999999999999999	No
ACX60_RS06470	WP_000637306.1		hypothetical protein	0.998824	0.0107554	0.00620966	3	0.961652	0.0518356	0.0299273	3	0.991416	0.0644074	0.0371856	3	-0.03717	0.03056	0.290776	>0.999999999999999	No	-0.007408	0.0377	0.853811	>0.999999999999999	No
ACX60_RS06475	WP_000590082.1		hypothetical protein	0.822503	0.289467	0.129454	5	0.934929	0.310697	0.138948	5	0.990748	0.265595	0.118778	5	0.1124	0.1899	0.570197	>0.999999999999999	No	0.1682	0.1757	0.36629	>0.999999999999999	No
ACX60_RS06480	WP_000790104.1		protein CsuA/B	0.957272	0.18585	0.0357669	27	0.961509	0.254877	0.0465339	30	0.945496	0.292025	0.0533163	30	0.004237	0.05966	0.943647	>0.999999999999999	No	-0.01178	0.06568	0.85835	>0.999999999999999	No
ACX60_RS06485	WP_000577016.1		protein CsuA	0.942534	0.139307	0.0696534	4	0.906407	0.341828	0.170914	4	0.848224	0.326956	0.163478	4	-0.03613	0.1846	0.851272	>0.999999999999999	No	-0.09431	0.1777	0.614665	>0.999999999999999	No
ACX60_RS06490	WP_005134997.1		hypothetical protein	0.903676	0	0	1	1.04162	0	0	1	1.05658	0	0	1	0.1379					0.1529
ACX60_RS06495	WP_001065479.1	fimC	protein CsuC	0.856805	0.298859	0.0771649	15	0.961448	0.382576	0.095644	16	0.884583	0.393926	0.0984816	16	0.1046	0.1239	0.405215	>0.999999999999999	No	0.02778	0.1262	0.827387	>0.999999999999999	No
ACX60_RS06500	WP_000603315.1	fimD, fimC, mrkC, htrE, cssD	protein CsuD	0.943136	0.191069	0.0187358	104	0.970793	0.194391	0.0193427	101	0.954974	0.202846	0.0201839	101	0.02766	0.02692	0.305505	>0.999999999999999	No	0.01184	0.02752	0.667471	>0.999999999999999	No
ACX60_RS06505	WP_005135000.1		hypothetical protein	0.970931	0.159088	0.0239834	44	1.0092	0.201852	0.0327447	38	0.956513	0.224352	0.0354732	40	0.03827	0.03989	0.340227	>0.999999999999999	No	-0.01442	0.04214	0.733139	>0.999999999999999	No
ACX60_RS06510	WP_000437833.1		hypothetical protein	0.985759	0.108309	0.0409369	7	1.00534	0.0893951	0.0337882	7	0.962556	0.154396	0.0690481	5	0.01958	0.05308	0.718633	>0.999999999999999	No	-0.0232	0.07538	0.764541	>0.999999999999999	No
ACX60_RS06515	WP_001260521.1	proP	proline/betaine transporter	0.973154	0.177264	0.0188964	88	0.971367	0.197425	0.0212888	86	0.970898	0.263439	0.0287436	84	-0.001787	0.02843	0.949958	>0.999999999999999	No	-0.002256	0.0341	0.947336	>0.999999999999999	No
ACX60_RS06520	WP_001000112.1		hypothetical protein	0.98022	0.0643454	0.0160864	16	0.980459	0.0487786	0.0130366	14	0.941735	0.134517	0.0359513	14	0.000239	0.0211	0.991042	>0.999999999999999	No	-0.03848	0.03771	0.316237	>0.999999999999999	No
ACX60_RS06525	WP_000790133.1		hypothetical protein	0.917836	0.269517	0.0385024	49	0.936998	0.295809	0.0426964	48	0.954072	0.258644	0.0362173	51	0.01916	0.05744	0.739404	>0.999999999999999	No	0.03624	0.05282	0.494285	>0.999999999999999	No
ACX60_RS06530	WP_000174421.1		acetyltransferase	0.963949	0.245973	0.0524415	22	0.960233	0.272796	0.0625838	19	1.02565	0.29073	0.0650091	20	-0.003716	0.08102	0.963652	>0.999999999999999	No	0.0617	0.08285	0.460781	>0.999999999999999	No
ACX60_RS06535	WP_000792931.1		hypothetical protein	1.01883	0.0815255	0.0245809	11	1.00538	0.0844704	0.0254688	11	1.01028	0.103114	0.0310902	11	-0.01345	0.0354	0.70797	>0.999999999999999	No	-0.008548	0.03963	0.83143	>0.999999999999999	No
ACX60_RS06540	WP_000340888.1		membrane protein	0.965299	0.175682	0.0264851	44	0.955432	0.158701	0.0239251	44	0.974941	0.11007	0.0165937	44	-0.009867	0.03569	0.782863	>0.999999999999999	No	0.009642	0.03125	0.758448	>0.999999999999999	No
ACX60_RS06545	WP_000768105.1	pqiA	paraquat-inducible protein A	0.951383	0.159342	0.0339719	22	1.00444	0.186549	0.0365854	26	0.939583	0.187485	0.0390934	23	0.05306	0.05059	0.299822	>0.999999999999999	No	-0.0118	0.05198	0.821498	>0.999999999999999	No
ACX60_RS06550	WP_001062700.1	pqiA	paraquat-inducible protein A	0.962389	0.18577	0.0305404	37	1.00065	0.256333	0.0410461	39	0.956288	0.23154	0.0370761	39	0.03826	0.05159	0.460614	>0.999999999999999	No	-0.006101	0.04831	0.899859	>0.999999999999999	No
ACX60_RS06555	WP_000612480.1	pqiB	mammalian cell entry protein	0.962547	0.242486	0.0242486	100	0.996377	0.261432	0.0260134	101	1.01643	0.263251	0.0263251	100	0.03383	0.03558	0.342785	>0.999999999999999	No	0.05388	0.03579	0.133793	>0.999999999999999	No
ACX60_RS06560	WP_000791362.1	K09857	hypothetical protein	0.987201	0.144055	0.0307127	22	0.996191	0.139497	0.0297409	22	0.994146	0.226547	0.0472383	23	0.00899	0.04275	0.834459	>0.999999999999999	No	0.006945	0.05689	0.903402	>0.999999999999999	No
ACX60_RS06565	WP_000894315.1		hypothetical protein	0.926822	0.0200852	0.00819973	6	0.92547	0.105194	0.0397596	7	0.998889	0.086687	0.0306485	8	-0.001351	0.04387	0.975979	>0.999999999999999	No	0.07207	0.03644	0.0713607	0.967682	No
ACX60_RS06570	WP_000848685.1	racD	racemase	0.944387	0.18694	0.0285081	43	0.966795	0.137217	0.0216959	40	0.97785	0.157941	0.0249726	40	0.02241	0.03622	0.537887	>0.999999999999999	No	0.03346	0.03813	0.38278	>0.999999999999999	No
ACX60_RS06575	WP_000042000.1		hypothetical protein	0.971647	0.128722	0.0252444	26	0.953752	0.155811	0.0311622	25	0.918848	0.209413	0.0410693	26	-0.01789	0.03995	0.656213	>0.999999999999999	No	-0.0528	0.04821	0.278657	>0.999999999999999	No
ACX60_RS06580	WP_000957796.1		sorbosone dehydrogenase	0.971487	0.123758	0.0136668	82	0.967895	0.207976	0.0226921	84	0.987491	0.185801	0.0199199	87	-0.003592	0.02664	0.89292	>0.999999999999999	No	0.016	0.02444	0.513411	>0.999999999999999	No
ACX60_RS06585	WP_001166574.1		acetyltransferase	0.912263	0.16457	0.0456435	13	0.98505	0.0704892	0.0195502	13	0.960436	0.130164	0.0361009	13	0.07279	0.04965	0.155662	>0.999999999999999	No	0.04817	0.05819	0.415936	>0.999999999999999	No
ACX60_RS06590	WP_005135012.1		hypothetical protein	0.955848	0.13513	0.0180576	56	0.954415	0.195752	0.0257035	58	0.994297	0.236978	0.0316675	56	-0.001433	0.03161	0.963912	>0.999999999999999	No	0.03845	0.03645	0.293867	>0.999999999999999	No
ACX60_RS06595	WP_001151695.1		TetR family transcriptional regulator	0.985321	0.0866419	0.0204217	18	0.96363	0.0837443	0.020311	17	0.97121	0.147735	0.0348215	18	-0.02169	0.02883	0.457193	>0.999999999999999	No	-0.01411	0.04037	0.728832	>0.999999999999999	No
ACX60_RS06600	WP_000347180.1	dctA	C4-dicarboxylate transporter DctA	0.974035	0.190509	0.0269421	50	1.00881	0.193992	0.0254724	58	0.955544	0.232506	0.0307962	57	0.03477	0.03713	0.351085	>0.999999999999999	No	-0.01849	0.04145	0.656471	>0.999999999999999	No
ACX60_RS06605	WP_000758190.1		hypothetical protein	1.04153	0.0416097	0.0186084	5	1.09131	0.0610825	0.0273169	5	1.04144	0.0488754	0.0218578	5	0.04978	0.03305	0.170451	>0.999999999999999	No	-8.256e-05	0.02871	0.997776	>0.999999999999999	No
ACX60_RS06610	WP_001270558.1	gloB, HAGH	hydroxyacylglutathione hydrolase	1.02068	0.138577	0.0221901	39	1.03441	0.179861	0.0284386	40	1.01011	0.15321	0.0251875	37	0.01373	0.03619	0.70539	>0.999999999999999	No	-0.01057	0.03348	0.753173	>0.999999999999999	No
ACX60_RS06615	WP_001205190.1	metI	methionine ABC transporter permease	0.982021	0.16547	0.0312708	28	1.01694	0.257473	0.0462435	31	1.03116	0.123642	0.0233662	28	0.03492	0.05704	0.542812	>0.999999999999999	No	0.04914	0.03904	0.213505	>0.999999999999999	No
ACX60_RS06620	WP_000614025.1	metN	methionine ABC transporter ATP-binding protein	0.976821	0.0818571	0.0204643	16	0.951168	0.0921433	0.0237913	15	0.956109	0.116049	0.0299637	15	-0.02565	0.03126	0.418533	>0.999999999999999	No	-0.02071	0.03588	0.568232	>0.999999999999999	No
ACX60_RS06625	WP_000733779.1	metQ	hypothetical protein	0.984977	0.103478	0.0165697	39	0.976069	0.117568	0.019072	38	0.957752	0.18248	0.0288526	40	-0.008907	0.02522	0.72497	>0.999999999999999	No	-0.02722	0.03349	0.418805	>0.999999999999999	No
ACX60_RS06630	WP_001024112.1	purD	phosphoribosylamine--glycine ligase	0.801823	0.340831	0.057611	35	0.786298	0.247778	0.0445023	31	0.691336	0.35678	0.0603067	35	-0.01553	0.07419	0.834912	>0.999999999999999	No	-0.1105	0.0834	0.189689	>0.999999999999999	No
ACX60_RS06635	WP_049594882.1	purH	bifunctional phosphoribosylaminoimidazolecarboxamide formyltransferase/inosine monophosphate cyclohydrolase	0.732992	0.320134	0.048262	44	0.746368	0.286241	0.042204	46	0.705067	0.295801	0.0445937	44	0.01338	0.06395	0.834807	>0.999999999999999	No	-0.02792	0.06571	0.671918	>0.999999999999999	No
ACX60_RS06640	WP_001086304.1	fis	DNA-binding protein	0.1	X	X		0.1	X	X		0.1	X	X
ACX60_RS06645	WP_001003277.1		hypothetical protein	0.998699	0.164061	0.0266141	38	1.01698	0.135631	0.0217183	39	1.00978	0.176596	0.0290322	37	0.01828	0.03427	0.595208	>0.999999999999999	No	0.01108	0.03935	0.779	>0.999999999999999	No
ACX60_RS06650	WP_000871703.1	prmA	ribosomal protein L11 methyltransferase	0.975741	0.228803	0.0417736	30	1.02124	0.242037	0.0434712	31	0.966176	0.15031	0.0269965	31	0.0455	0.06035	0.453824	>0.999999999999999	No	-0.009565	0.04941	0.847171	>0.999999999999999	No
ACX60_RS06655	WP_000859008.1		hypothetical protein	0.963171	0.262822	0.0587688	20	0.962789	0.323236	0.0761874	18	1.05728	0.3125	0.0681932	21	-0.0003816	0.09516	0.996823	>0.999999999999999	No	0.09411	0.09041	0.304331	>0.999999999999999	No
ACX60_RS06660	WP_000559185.1	gidA, mnmG, MTO1	tRNA uridine(34) 5-carboxymethylaminomethyl synthesis enzyme MnmG	0.794386	0.257859	0.0341542	57	0.73818	0.340097	0.0458586	55	0.73356	0.345133	0.0461203	56	-0.05621	0.0569	0.325431	>0.999999999999999	No	-0.06083	0.05724	0.290285	>0.999999999999999	No
ACX60_RS06665	WP_000117148.1		WYL domain-containing protein	0.965268	0.0945183	0.0189037	25	0.932657	0.219101	0.0421661	27	1.04816	0.199094	0.0376253	28	-0.03261	0.04747	0.495263	>0.999999999999999	No	0.08289	0.04367	0.0633481	0.932937	No
ACX60_RS06670	WP_001295018.1		hypothetical protein	0.94917	0.240737	0.0264244	83	0.99498	0.17225	0.0191389	81	0.976033	0.250518	0.0287364	76	0.04581	0.03276	0.163878	>0.999999999999999	No	0.02686	0.03897	0.491634	>0.999999999999999	No
ACX60_RS06675	WP_000243524.1		hypothetical protein	0.938773	0.217665	0.03974	30	1.01475	0.229005	0.0418103	30	0.925888	0.204151	0.0379099	29	0.07598	0.05768	0.192982	>0.999999999999999	No	-0.01288	0.05498	0.81556	>0.999999999999999	No
ACX60_RS06680	WP_000772592.1		transglutaminase	0.989198	0.27973	0.0391701	51	0.964952	0.2864	0.0417757	47	1.00836	0.267655	0.0367652	53	-0.02425	0.05721	0.672659	>0.999999999999999	No	0.01916	0.05368	0.721798	>0.999999999999999	No
ACX60_RS06685	WP_000220477.1	K07395	peptidase	0.973266	0.169617	0.0346229	24	1.00319	0.183282	0.0359445	26	1.00213	0.222854	0.0437053	26	0.02992	0.05007	0.552872	>0.999999999999999	No	0.02886	0.05637	0.610958	>0.999999999999999	No
ACX60_RS06690	WP_001248167.1	alr	alanine racemase	0.933976	0.253829	0.037425	46	0.939525	0.268462	0.0387492	48	0.896334	0.320384	0.0444292	52	0.005549	0.05394	0.918283	>0.999999999999999	No	-0.03764	0.05892	0.524426	>0.999999999999999	No
ACX60_RS06695	WP_000075891.1	dnaB	replicative DNA helicase	0.1	X	X		0.1	X	X		0.1	X	X
ACX60_RS06700	WP_000382591.1	RP-L9, MRPL9, rplI	50S ribosomal protein L9	0.658954	0.362683	0.128228	8	0.74193	0.227212	0.0803316	8	0.676706	0.33834	0.119621	8	0.08298	0.1513	0.592071	>0.999999999999999	No	0.01775	0.1754	0.920802	>0.999999999999999	No
ACX60_RS06705	WP_000090661.1	RP-S18, MRPS18, rpsR	30S ribosomal protein S18	0.1	X	X		0.1	X	X		0.1	X	X
ACX60_RS06710	WP_001216679.1	RP-S6, MRPS6, rpsF	30S ribosomal protein S6	0.1	X	X		0.1	X	X		0.1	X	X
ACX60_RS06715	WP_000915319.1	COX10, ctaB, cyoE	protoheme IX farnesyltransferase	0.25749	0.217437	0.153751	2	0.1	X	X	2	0.514683	0.281188	0.162344	3						0.2572	0.2389	0.360485	>0.999999999999999	No
ACX60_RS06720	WP_000094534.1	cyoD	cytochrome o ubiquinol oxidase subunit IV	0.1	X	X		0.1	X	X		0.1	X	X
ACX60_RS06725	WP_000852577.1	cyoC	cytochrome o ubiquinol oxidase subunit III	0.12034	0	0	1	0.397766	0	0	1	0.1	X	X	1	0.2774
ACX60_RS06730	WP_000367186.1	cyoB	cytochrome ubiquinol oxidase subunit I	0.149342	0.174329	0.0871643	4	0.103956	0.162668	0.0939162	3	0.1	X	X	3	-0.04539	0.1297	0.740568	>0.999999999999999	No
ACX60_RS06735	WP_001250043.1	cyoA	cytochrome c oxidase subunit II	0.0894012	0.107638	0.0761112	2	0.1	X	X	2	0.184734	0.148691	0.10514	2						0.09533	0.1298	0.5391	>0.999999999999999	No
ACX60_RS06740	WP_001167811.1		hypothetical protein	0.947546	0.2058	0.0325399	40	0.969186	0.224472	0.0350566	41	0.997298	0.150633	0.0232432	42	0.02164	0.04788	0.652548	>0.999999999999999	No	0.04975	0.03969	0.213679	>0.999999999999999	No
ACX60_RS06745	WP_000388264.1	pps, ppsA	phosphoenolpyruvate synthase	0.326566	0.306646	0.0885211	12	0.34633	0.359035	0.103644	12	0.351822	0.390099	0.108194	13	0.01976	0.1363	0.88603	>0.999999999999999	No	0.02526	0.1412	0.859583	>0.999999999999999	No
ACX60_RS06750	WP_000004354.1	ppsR	phosphoenolpyruvate synthase regulatory protein	0.326699	0.269218	0.0746676	13	0.276509	0.302521	0.0839043	13	0.224171	0.261379	0.0724934	13	-0.05019	0.1123	0.658982	>0.999999999999999	No	-0.1025	0.1041	0.334364	>0.999999999999999	No
ACX60_RS06755	WP_000913293.1	pgaA	poly-beta-1,6 N-acetyl-D-glucosamine export porin PgaA	0.961179	0.203031	0.0186118	119	0.94274	0.231957	0.0212634	119	0.937564	0.248871	0.0230081	117	-0.01844	0.02826	0.514699	>0.999999999999999	No	-0.02362	0.02954	0.424884	>0.999999999999999	No
ACX60_RS06760	WP_001061313.1	pgaB	poly-beta-1,6-N-acetyl-D-glucosamine N-deacetylase PgaB	0.994032	0.118787	0.0161649	54	1.017	0.116842	0.015755	55	0.986646	0.192313	0.0254725	57	0.02297	0.02257	0.31108	>0.999999999999999	No	-0.007385	0.03054	0.809363	>0.999999999999999	No
ACX60_RS06765	WP_000866240.1	pgaC, icaA	poly-beta-1,6 N-acetyl-D-glucosamine synthase	0.960454	0.157363	0.0199851	62	0.984717	0.174281	0.0223144	61	0.952405	0.228866	0.0293032	61	0.02426	0.02993	0.419172	>0.999999999999999	No	-0.008049	0.03537	0.820339	>0.999999999999999	No
ACX60_RS06770	WP_000786639.1	pgaD	poly-beta-1,6-N-acetyl-D-glucosamine biosynthesis protein PgaD	0.965651	0.0933886	0.0199105	22	0.960822	0.112828	0.024055	22	0.962828	0.178743	0.0381082	22	-0.004829	0.03123	0.877847	>0.999999999999999	No	-0.002823	0.043	0.947958	>0.999999999999999	No
ACX60_RS06775	WP_000020760.1		flavoprotein	0.992316	0.149213	0.0287161	27	0.996474	0.201837	0.0395834	26	0.948045	0.202743	0.0390179	27	0.004158	0.04863	0.93219	>0.999999999999999	No	-0.04427	0.04845	0.365032	>0.999999999999999	No
ACX60_RS06780	WP_001257205.1		monooxygenase	0.960251	0.203971	0.0256979	63	0.93694	0.267092	0.0353771	57	0.977864	0.25545	0.0332567	59	-0.02331	0.04315	0.590042	>0.999999999999999	No	0.01761	0.04172	0.673666	>0.999999999999999	No
ACX60_RS06785	WP_000783724.1		hypothetical protein	1.00038	0.0874294	0.0218573	16	0.989728	0.0929038	0.0248296	14	1.00121	0.0801957	0.0214332	14	-0.01065	0.03294	0.748793	>0.999999999999999	No	0.0008331	0.0308	0.978609	>0.999999999999999	No
ACX60_RS06790	WP_000772604.1		hypothetical protein	1.00792	0.131788	0.0280972	22	0.931695	0.177564	0.0387477	21	0.864833	0.261494	0.0570626	21	-0.07623	0.04753	0.11647	>0.999999999999999	No	-0.1431	0.06271	0.0277636	0.677571	No
ACX60_RS06795	WP_000089870.1		LuxR family transcriptional regulator	0.981797	0.125571	0.0172486	53	0.987103	0.184304	0.0260646	50	0.950193	0.211296	0.0311538	46	0.005306	0.03092	0.864084	>0.999999999999999	No	-0.0316	0.03441	0.360705	>0.999999999999999	No
ACX60_RS06800	WP_005135025.1		hypothetical protein	0.978742	0.13078	0.0215002	37	0.992169	0.148818	0.0244655	37	0.960786	0.21261	0.0359376	35	0.01343	0.03257	0.681397	>0.999999999999999	No	-0.01796	0.04135	0.665438	>0.999999999999999	No
ACX60_RS06805	WP_000648005.1	prfA, MTRF1, MRF1	peptide chain release factor 1	0.1	X	X		0.1	X	X		0.1	X	X
ACX60_RS06810	WP_001017486.1	hemK, prmC, HEMK	protein-(glutamine-N5) methyltransferase, release factor-specific	0.258877	0.256344	0.0968889	7	0.207042	0.420837	0.148788	8	0.0683168	0.0933516	0.0352836	7	-0.05184	0.1835	0.782005	>0.999999999999999	No	-0.1906	0.1031	0.0893765	>0.999999999999999	No
ACX60_RS06815	WP_005135026.1		hypothetical protein	0.969117	0.190085	0.0304379	39	0.999646	0.166917	0.0282141	35	1.00715	0.210459	0.0355741	35	0.03053	0.0418	0.467525	>0.999999999999999	No	0.03804	0.04656	0.416661	>0.999999999999999	No
ACX60_RS06820	WP_000701535.1		3-hydroxy-2-methylbutyryl-CoA dehydrogenase	0.982679	0.207652	0.03856	29	0.993738	0.0773202	0.0148803	27	1.03586	0.229897	0.0412907	31	0.01106	0.04248	0.795616	>0.999999999999999	No	0.05318	0.05669	0.352059	>0.999999999999999	No
ACX60_RS06825	WP_000602459.1		butyryl-CoA dehydrogenase	0.903091	0.23648	0.0388771	37	0.949863	0.2389	0.0373099	41	0.93084	0.310749	0.0504101	38	0.04677	0.05391	0.388371	>0.999999999999999	No	0.02775	0.06389	0.665328	>0.999999999999999	No
ACX60_RS06830	WP_000853307.1	ACSS, acs	AMP-binding protein	0.965822	0.223049	0.0290386	59	0.95193	0.253007	0.0335115	57	0.937528	0.275859	0.036222	58	-0.01389	0.04425	0.754118	>0.999999999999999	No	-0.02829	0.04634	0.542697	>0.999999999999999	No
ACX60_RS06835	WP_000083686.1		flavin reductase	1.02323	0.193003	0.0371434	27	0.981273	0.186404	0.0365568	26	0.980271	0.163615	0.032723	25	-0.04195	0.05215	0.424844	>0.999999999999999	No	-0.04296	0.04982	0.392678	>0.999999999999999	No
ACX60_RS06840	WP_000137900.1	moeB	molybdopterin biosynthesis protein	1.01346	0.0495704	0.014946	11	1.02155	0.101687	0.0306599	11	1.01482	0.102526	0.0309127	11	0.008089	0.03411	0.814958	>0.999999999999999	No	0.001361	0.03434	0.968781	>0.999999999999999	No
ACX60_RS06845	WP_005135027.1		hypothetical protein	0.990418	0.193135	0.0221541	76	0.96852	0.261051	0.0299446	76	0.961581	0.217513	0.0249504	76	-0.0219	0.03725	0.557496	>0.999999999999999	No	-0.02884	0.03337	0.388828	>0.999999999999999	No
ACX60_RS06850	WP_000338783.1	folB	dihydroneopterin aldolase	0.1	X	X		0.1	X	X		0.1	X	X
ACX60_RS06855	WP_000993403.1	folK	2-amino-4-hydroxy-6- hydroxymethyldihydropteridine pyrophosphokinase	0.265034	0.286904	0.0956346	9	0.284523	0.311251	0.110044	8	0.312885	0.301901	0.106738	8	0.01949	0.1451	0.894902	>0.999999999999999	No	0.04785	0.1429	0.742291	>0.999999999999999	No
ACX60_RS06860	WP_000891208.1	kdpA	potassium-transporting ATPase subunit KdpA	0.94999	0.194867	0.0198885	96	0.938363	0.197015	0.0208835	89	0.968022	0.230874	0.0234417	97	-0.01163	0.02883	0.687165	>0.999999999999999	No	0.01803	0.03077	0.558524	>0.999999999999999	No
ACX60_RS06865	WP_001097171.1	kdpB	potassium-transporting ATPase subunit B	0.921727	0.208184	0.025246	68	0.918334	0.234113	0.0290381	65	0.978022	0.199707	0.0249634	64	-0.003394	0.03838	0.929664	>0.999999999999999	No	0.05629	0.03555	0.115718	>0.999999999999999	No
ACX60_RS06870	WP_000860562.1	kdpC	potassium-transporting ATPase C chain	1.00859	0.0981461	0.0185479	28	1.01657	0.0975353	0.0187707	27	1.01108	0.161997	0.0317703	26	0.007985	0.02639	0.763419	>0.999999999999999	No	0.002487	0.03615	0.945408	>0.999999999999999	No
ACX60_RS06875	WP_001191625.1	kdpD	hypothetical protein	0.983431	0.167331	0.0166501	101	0.968975	0.178081	0.0185663	92	0.998359	0.242532	0.0246254	97	-0.01446	0.02487	0.561702	>0.999999999999999	No	0.01493	0.02951	0.613551	>0.999999999999999	No
ACX60_RS06880	WP_000625743.1	kdpE	DNA-binding response regulator	0.974714	0.177725	0.030938	33	0.961824	0.249095	0.0447388	31	1.00214	0.154476	0.0268908	33	-0.01289	0.05383	0.811557	>0.999999999999999	No	0.02743	0.04099	0.505803	>0.999999999999999	No
ACX60_RS06885	WP_000105622.1	puuA	gamma-glutamylputrescine synthetase	0.938159	0.272441	0.0348825	61	0.938501	0.276148	0.0365768	57	0.934244	0.25854	0.0342445	57	0.000342	0.05052	0.994611	>0.999999999999999	No	-0.003915	0.04897	0.936415	>0.999999999999999	No
ACX60_RS06890	WP_000789247.1		hypothetical protein	0.93791	0.336138	0.0624193	29	0.982042	0.244181	0.0509153	23	0.964101	0.270182	0.0510596	28	0.04413	0.08354	0.599627	>0.999999999999999	No	0.02619	0.08095	0.747513	>0.999999999999999	No
ACX60_RS06895	WP_001216787.1	COQ7	2-nonaprenyl-3-methyl-6-methoxy-1,4-benzoquinol hydroxylase	0.217473	2.77556e-17	2.77556e-17	1	0.252108	0	0	1	0.0556038	6.93889e-18	6.93889e-18	1	0.03464					-0.1619
ACX60_RS06900	WP_031944846.1		acyltransferase	0.966752	0.247868	0.0317362	61	0.995636	0.225452	0.0288661	61	0.973511	0.242431	0.0303038	64	0.02888	0.0429	0.502075	>0.999999999999999	No	0.006759	0.04386	0.877778	>0.999999999999999	No
ACX60_RS06905	WP_001139444.1	tamA	membrane protein	0.128913	0.256016	0.104518	6	0.0510279	0.0782518	0.0295764	7	0.130288	0.339952	0.120191	8	-0.07789	0.1013	0.458034	>0.999999999999999	No	0.001375	0.1662	0.993535	>0.999999999999999	No
ACX60_RS06910	WP_000852513.1	tamB	hypothetical protein	0.191852	0.281135	0.0702837	16	0.0484994	0.114532	0.0295719	15	0.115072	0.247115	0.0617788	16	-0.1434	0.07809	0.0766803	>0.999999999999999	No	-0.07678	0.09358	0.418397	>0.999999999999999	No
ACX60_RS06915	WP_000756504.1		hypothetical protein	0.975212	0.116484	0.0520931	5	0.996886	0.0885532	0.0396022	5	1.02587	0.0920683	0.0411742	5	0.02167	0.06544	0.748988	>0.999999999999999	No	0.05066	0.0664	0.467371	>0.999999999999999	No
ACX60_RS06920	WP_000888596.1	acnB	aconitate hydratase B	0.37509	0	0	1	0.1	X	X		0.1	X	X	1
ACX60_RS06925	WP_000920883.1		hypothetical protein	0.960776	0.222484	0.05244	18	0.958509	0.224803	0.0545228	17	0.932867	0.303644	0.0696606	19	-0.002267	0.07563	0.976263	>0.999999999999999	No	-0.02791	0.08793	0.752816	>0.999999999999999	No
ACX60_RS06930	WP_001221040.1	kch, trkA, mthK, pch	VIC family potassium channel protein	0.944415	0.196094	0.0283038	48	0.974343	0.173033	0.0255123	46	0.950139	0.183701	0.0265149	48	0.02993	0.03821	0.43545	>0.999999999999999	No	0.005724	0.03878	0.882991	>0.999999999999999	No
ACX60_RS06935	WP_049594820.1	ydhP	MFS transporter	0.983435	0.14168	0.018766	57	0.970576	0.188805	0.0250078	57	0.949416	0.179976	0.0249582	52	-0.01286	0.03127	0.681653	>0.999999999999999	No	-0.03402	0.03089	0.273209	>0.999999999999999	No
ACX60_RS06940	WP_001228338.1		membrane protein	0.965361	0.172622	0.0345245	25	0.984028	0.13511	0.0255333	28	1.00384	0.200337	0.0385549	27	0.01867	0.04235	0.661227	>0.999999999999999	No	0.03848	0.05205	0.463234	>0.999999999999999	No
ACX60_RS06945	WP_001080970.1		hypothetical protein	0.964668	0.23137	0.0278536	69	1.0017	0.234456	0.028432	68	1.00866	0.257319	0.0309776	69	0.03703	0.0398	0.353762	>0.999999999999999	No	0.04399	0.04166	0.292823	>0.999999999999999	No
ACX60_RS06950	WP_000890088.1	metR	transcriptional regulator	0.960366	0.157251	0.0242644	42	0.995726	0.17142	0.0264507	42	0.98705	0.191286	0.0288375	44	0.03536	0.03589	0.327465	>0.999999999999999	No	0.02668	0.03786	0.482872	>0.999999999999999	No
ACX60_RS06955	WP_000880860.1		membrane protein	0.965517	0.165045	0.0400294	17	1.04621	0.151707	0.0357576	18	0.968826	0.23538	0.0539999	19	0.08069	0.05354	0.141321	>0.999999999999999	No	0.003309	0.06854	0.961775	>0.999999999999999	No
ACX60_RS06960	WP_000351255.1		hypothetical protein	1.01165	0.0773659	0.0257886	9	1.02034	0.0621014	0.0207005	9	1.04018	0.0539929	0.0179976	9	0.008684	0.03307	0.796202	>0.999999999999999	No	0.02853	0.03145	0.37782	>0.999999999999999	No
ACX60_RS06965	WP_000923627.1	rsuA	16S rRNA pseudouridine(516) synthase	0.927609	0.229015	0.0371512	38	0.935146	0.261752	0.0442441	35	0.922898	0.286533	0.0458819	39	0.007537	0.05745	0.896004	>0.999999999999999	No	-0.00471	0.05921	0.936801	>0.999999999999999	No
ACX60_RS06970	WP_000637090.1		acetyltransferase	0.982518	0.0718439	0.0207395	12	1.01023	0.111693	0.0322429	12	1.00105	0.0957629	0.0276444	12	0.02771	0.03834	0.47744	>0.999999999999999	No	0.01854	0.03456	0.5971	>0.999999999999999	No
ACX60_RS06975	WP_001232531.1	dinJ	XRE family transcriptional regulator	1.04658	0.0874288	0.0618215	2	1.02213	0.102183	0.0722544	2	1.0929	0.135235	0.0956257	2	-0.02445	0.09509	0.821135	>0.999999999999999	No	0.04632	0.1139	0.723585	>0.999999999999999	No
ACX60_RS06980	WP_000097960.1	rluA	pseudouridylate synthase	0.905615	0.215972	0.0345832	39	0.948645	0.22687	0.0358714	40	0.976825	0.2375	0.0358045	44	0.04303	0.04986	0.390788	>0.999999999999999	No	0.07121	0.05007	0.158785	>0.999999999999999	No
ACX60_RS06985	WP_002049012.1	tsaE	tRNA threonylcarbamoyladenosine biosynthesis protein TsaE	0.1	X	X		0.1	X	X		0.1	X	X
ACX60_RS06990	WP_000129003.1	mutL	DNA mismatch repair protein MutL	0.819376	0.319449	0.054785	34	0.897669	0.303622	0.0528539	33	0.883748	0.321894	0.0552044	34	0.07829	0.07618	0.307903	>0.999999999999999	No	0.06437	0.07777	0.410839	>0.999999999999999	No
ACX60_RS06995	WP_000070779.1	miaA, TRIT1	tRNA (adenosine(37)-N6)-dimethylallyltransferase MiaA	0.1	X	X	1	0.1	X	X	1	0.336312	0	0	1
ACX60_RS07000	WP_000033651.1	hfq	RNA-binding protein Hfq	0.1	X	X		0.1	X	X		0.1	X	X
ACX60_RS07005	WP_005135040.1		hypothetical protein	0.972778	0.231703	0.0391649	35	0.984156	0.185575	0.0328054	32	0.976186	0.287136	0.047856	36	0.01138	0.0516	0.826175	>0.999999999999999	No	0.003407	0.06203	0.956349	>0.999999999999999	No
ACX60_RS07010	WP_000365040.1	nfnB, nfsB	NAD(P)H nitroreductase	0.97472	0.0901355	0.0271769	11	0.923492	0.189026	0.0569934	11	0.959033	0.203926	0.0588682	12	-0.05123	0.06314	0.426729	>0.999999999999999	No	-0.01569	0.06686	0.816757	>0.999999999999999	No
ACX60_RS07015	WP_000462400.1		hypothetical protein	1.02371	0.0656289	0.0328145	4	0.931759	0.0367792	0.0212345	3	1.06491	0.150047	0.0750235	4	-0.09195	0.0427	0.0838795	>0.999999999999999	No	0.0412	0.08189	0.632814	>0.999999999999999	No
ACX60_RS07020	WP_000221675.1	lpxH	UDP-2,3-diacylglucosamine diphosphatase	0.1	X	X		0.1	X	X		0.1	X	X
ACX60_RS07025	WP_000009660.1	PPIB, ppiB	cyclophilin	0.700069	0.263569	0.0604669	19	0.507934	0.3213	0.0701133	21	0.368738	0.379775	0.0828736	21	-0.1921	0.09352	0.0468513	>0.999999999999999	No	-0.3313	0.1044	0.0029907	0.145976	No
ACX60_RS07030	WP_000803938.1	QARS, glnS	glutamine--tRNA ligase	0.1	X	X		0.1	X	X		0.1	X	X
ACX60_RS07035	WP_001098467.1	guaA, GMPS	GMP synthase	0.971556	0.146733	0.030596	23	0.954006	0.174966	0.0373029	22	0.932888	0.205405	0.0437925	22	-0.01755	0.04805	0.716748	>0.999999999999999	No	-0.03867	0.05303	0.469843	>0.999999999999999	No
ACX60_RS07040	WP_000774021.1	eutC	ethanolamine ammonia-lyase small subunit	0.88335	0.298643	0.0490966	37	0.929446	0.26276	0.0426254	38	0.981253	0.205008	0.0337031	37	0.0461	0.06491	0.479848	>0.999999999999999	No	0.0979	0.05955	0.104535	>0.999999999999999	No
ACX60_RS07045	WP_000122153.1	eutB	ethanolamine ammonia lyase large subunit	0.971194	0.18548	0.0282855	43	0.954309	0.16875	0.0257341	43	0.980668	0.176712	0.0279406	40	-0.01688	0.03824	0.659961	>0.999999999999999	No	0.009475	0.03983	0.812572	>0.999999999999999	No
ACX60_RS07050	WP_001075430.1	eat, eutP	ethanolamine permease	0.969692	0.137685	0.0183989	56	0.969985	0.105611	0.0145068	53	0.925604	0.227689	0.0309846	54	0.0002926	0.0236	0.990129	>0.999999999999999	No	-0.04409	0.03573	0.219908	>0.999999999999999	No
ACX60_RS07055	WP_001269055.1	aldB	aldehyde dehydrogenase	1.00625	0.216262	0.0256656	71	1.00986	0.253347	0.0298572	72	1.05433	0.214025	0.0255809	70	0.003608	0.03942	0.927195	>0.999999999999999	No	0.04808	0.03624	0.186761	>0.999999999999999	No
ACX60_RS07060	WP_000494374.1		transcriptional regulator	0.950366	0.198298	0.0325999	37	1.00536	0.151151	0.0255492	35	1.0371	0.239691	0.0383812	39	0.05499	0.04173	0.191867	>0.999999999999999	No	0.08674	0.05061	0.0907484	>0.999999999999999	No
ACX60_RS07065	WP_001098142.1		alpha/beta hydrolase	0.99783	0.0957743	0.0149574	41	0.953775	0.17759	0.0284372	39	0.960919	0.215463	0.0359105	36	-0.04405	0.03169	0.168391	>0.999999999999999	No	-0.03691	0.03722	0.32456	>0.999999999999999	No
ACX60_RS07070	WP_000874704.1	yiaY	alcohol dehydrogenase	0.968786	0.178179	0.0254541	49	0.986551	0.196356	0.0289511	46	0.988464	0.191662	0.0288942	44	0.01776	0.03843	0.644986	>0.999999999999999	No	0.01968	0.03835	0.609172	>0.999999999999999	No
ACX60_RS07075	WP_000808295.1		helicase	0.934138	0.286243	0.0393185	53	0.888393	0.316818	0.0467123	46	0.913251	0.31845	0.0450356	50	-0.04575	0.06062	0.452284	>0.999999999999999	No	-0.02089	0.0596	0.726718	>0.999999999999999	No
ACX60_RS07080	WP_001120986.1	hpaF, hpcD	5-carboxymethyl-2-hydroxymuconate Delta-isomerase	0.949786	0.104185	0.0300756	12	0.96045	0.0489638	0.0141346	12	0.965953	0.120082	0.0346645	12	0.01066	0.03323	0.751322	>0.999999999999999	No	0.01617	0.04589	0.727985	>0.999999999999999	No
ACX60_RS07085	WP_000204871.1	thiM	hydroxyethylthiazole kinase	0.919652	0.22339	0.0414824	29	0.97168	0.314241	0.0538919	34	0.95599	0.167861	0.031171	29	0.05203	0.06983	0.459122	>0.999999999999999	No	0.03634	0.05189	0.486638	>0.999999999999999	No
ACX60_RS07090	WP_001207852.1		hypothetical protein	0.858254	0.178059	0.0257006	48	0.864221	0.287273	0.0406266	50	0.848257	0.301049	0.0421553	51	0.005967	0.04852	0.902368	>0.999999999999999	No	-0.009997	0.05011	0.84228	>0.999999999999999	No
ACX60_RS07095	WP_000420540.1		hypothetical protein	1.00075	0.135598	0.0376081	13	1.007	0.123204	0.0355658	12	0.949619	0.158866	0.0479	11	0.006251	0.05197	0.905306	>0.999999999999999	No	-0.05113	0.06007	0.403847	>0.999999999999999	No
ACX60_RS07100	WP_001017228.1	pepN	aminopeptidase N	0.963335	0.240253	0.0198835	146	0.989586	0.230603	0.0188917	149	0.989347	0.244862	0.0207689	139	0.02625	0.02742	0.339092	>0.999999999999999	No	0.02601	0.02874	0.366177	>0.999999999999999	No
ACX60_RS07105	WP_001983675.1		spore Coat protein U domain family	0.965641	0.0501979	0.0125495	16	1.02131	0.0600302	0.0150075	16	1.01135	0.0656918	0.0159326	17	0.05566	0.01956	0.00792017	0.803734	No	0.04571	0.02045	0.0327288	0.731921	No
ACX60_RS07110	WP_000739319.1	fimC	hypothetical protein	0.961932	0.20164	0.0356453	32	0.920274	0.238604	0.0443077	29	0.917452	0.289349	0.0519687	31	-0.04166	0.05639	0.463016	>0.999999999999999	No	-0.04448	0.06267	0.480543	>0.999999999999999	No
ACX60_RS07115	WP_000873967.1		fimbrial protein	0.990944	0.14399	0.0137289	110	1.01282	0.159581	0.0147532	117	1.01489	0.176354	0.0169697	108	0.02187	0.02022	0.280413	>0.999999999999999	No	0.02394	0.02179	0.273029	>0.999999999999999	No
ACX60_RS07120	WP_000055764.1		hypothetical protein	0.992319	0.19974	0.0245863	66	0.986409	0.225886	0.0278047	66	0.908457	0.271665	0.0347832	61	-0.005911	0.03712	0.873723	>0.999999999999999	No	-0.08386	0.04209	0.0485219	0.850178	No
ACX60_RS07125	WP_001279998.1	GST, gst	glutathione S-transferase	0.948473	0.227889	0.0396704	33	0.937871	0.299018	0.0520523	33	0.992283	0.289154	0.0488759	35	-0.0106	0.06545	0.871813	>0.999999999999999	No	0.04381	0.06339	0.491912	>0.999999999999999	No
ACX60_RS07130	WP_000135426.1		short-chain dehydrogenase	0.976768	0.074592	0.0199356	14	1.00197	0.0911271	0.0243547	14	0.980151	0.118905	0.0307012	15	0.02521	0.03147	0.430471	>0.999999999999999	No	0.003382	0.03718	0.928185	>0.999999999999999	No
ACX60_RS07135	WP_000920701.1		hypothetical protein	0.984121	0.189236	0.0324538	34	0.915756	0.252132	0.044571	32	0.944019	0.286235	0.049089	34	-0.06836	0.05466	0.215611	>0.999999999999999	No	-0.0401	0.05885	0.49797	>0.999999999999999	No
ACX60_RS07140	WP_000932088.1	pheA1	chorismate mutase	0.943085	0.199843	0.0426067	22	1.02366	0.268709	0.0537419	25	0.929517	0.245703	0.0512326	23	0.08057	0.06988	0.255001	>0.999999999999999	No	-0.01357	0.06694	0.840343	>0.999999999999999	No
ACX60_RS07145	WP_001089197.1	lrp	AsnC family transcriptional regulator	0.946813	0.272096	0.0906986	9	0.919107	0.253794	0.0802569	10	0.882999	0.274611	0.091537	9	-0.02771	0.1206	0.821103	>0.999999999999999	No	-0.06381	0.1289	0.627182	>0.999999999999999	No
ACX60_RS07150	WP_001243511.1		hypothetical protein	0.940437	0.0637626	0.0368134	3	0.931963	0.0497183	0.0287049	3	0.932503	0.0122323	0.00706232	3	-0.008474	0.04668	0.864775	>0.999999999999999	No	-0.007934	0.03748	0.842717	>0.999999999999999	No
ACX60_RS07155	WP_001133117.1		TetR family transcriptional regulator	0.994705	0.0543627	0.0181209	9	1.02686	0.0416654	0.0138885	9	1.0347	0.0790653	0.0263551	9	0.03216	0.02283	0.178096	>0.999999999999999	No	0.03999	0.03198	0.229129	>0.999999999999999	No
ACX60_RS07160	WP_049594821.1	TC.FEV.OM	membrane protein	0.973766	0.175198	0.0190029	85	0.969327	0.201751	0.0221451	83	0.964302	0.199602	0.0224569	79	-0.00444	0.02913	0.879061	>0.999999999999999	No	-0.009464	0.02928	0.746928	>0.999999999999999	No
ACX60_RS07165	WP_000345328.1	ybdG, mscM	mechanosensitive ion channel protein MscS	0.983533	0.167707	0.0232567	52	0.963194	0.144107	0.0208001	48	0.939309	0.232156	0.0335088	48	-0.02034	0.03139	0.518552	>0.999999999999999	No	-0.04422	0.04027	0.274856	>0.999999999999999	No
ACX60_RS07170	WP_000179474.1		hypothetical protein	1.00217	0.0562012	0.0212421	7	1.04863	0.0671458	0.0253787	7	1.00789	0.0653899	0.0247151	7	0.04646	0.0331	0.18571	>0.999999999999999	No	0.005724	0.03259	0.863494	>0.999999999999999	No
ACX60_RS07175	WP_001123839.1		hypothetical protein	1.00903	0.0922358	0.0246511	14	0.994071	0.109538	0.0292754	14	0.974704	0.272006	0.0726966	14	-0.01495	0.03827	0.699173	>0.999999999999999	No	-0.03432	0.07676	0.6585	>0.999999999999999	No
ACX60_RS07180	WP_000650375.1		hypothetical protein	0.996713	0.183921	0.0530935	12	1.03756	0.131713	0.0365305	13	1.08013	0.102301	0.0295317	12	0.04084	0.06359	0.526997	>0.999999999999999	No	0.08341	0.06075	0.183599	>0.999999999999999	No
ACX60_RS07185	WP_000825561.1		hypothetical protein	0.913884	0.330941	0.104653	10	0.964618	0.0955843	0.0318614	9	0.930843	0.338004	0.112668	9	0.05073	0.1147	0.663741	>0.999999999999999	No	0.01696	0.1536	0.913372	>0.999999999999999	No
ACX60_RS07190	WP_001019948.1	yhbS	GCN5 family N-acetyltransferase	0.959342	0.155254	0.0338792	21	0.907343	0.257135	0.0589908	19	0.924252	0.225491	0.0480747	22	-0.052	0.06642	0.438545	>0.999999999999999	No	-0.03509	0.05932	0.557367	>0.999999999999999	No
ACX60_RS07195	WP_049594822.1	TC.FEV.OM1, fhuE, fpvA, fptA	porin	0.986469	0.200728	0.0211586	90	0.991003	0.178547	0.0187168	91	0.988	0.206541	0.022949	81	0.004534	0.02823	0.872584	>0.999999999999999	No	0.001531	0.03117	0.96088	>0.999999999999999	No
ACX60_RS07200	WP_000119297.1	ompW	membrane protein	0.994355	0.20404	0.0344891	35	0.984274	0.251398	0.0431144	34	0.907873	0.251589	0.0431471	34	-0.01008	0.05505	0.85524	>0.999999999999999	No	-0.08648	0.05507	0.121031	>0.999999999999999	No
ACX60_RS07205			hypothetical protein	0.1	X	X		0.1	X	X		1.42485	0	0	1
ACX60_RS07210	WP_000720309.1		hypothetical protein	1.02025	0.0731825	0.0365913	4	1.0525	0.142547	0.0538777	7	0.999619	0.0657143	0.0293883	5	0.03224	0.07761	0.687533	>0.999999999999999	No	-0.02063	0.0463	0.669263	>0.999999999999999	No
ACX60_RS07215	WP_000193584.1		ABC transporter ATP-binding protein	0.967652	0.172324	0.0230278	56	0.971709	0.255968	0.0330454	60	0.979385	0.192095	0.0252234	58	0.004057	0.04081	0.920985	>0.999999999999999	No	0.01173	0.03422	0.732341	>0.999999999999999	No
ACX60_RS07220	WP_001109442.1		universal stress protein	0.962781	0.127512	0.0300548	18	0.945637	0.100269	0.0267981	14	0.846892	0.277839	0.0717376	15	-0.01714	0.04151	0.682544	>0.999999999999999	No	-0.1159	0.07315	0.123274	>0.999999999999999	No
ACX60_RS07225	WP_000774578.1		hypothetical protein	0.936942	0.0737976	0.0278929	7	1.0139	0.0360426	0.0136228	7	0.983621	0.0599179	0.0226468	7	0.07696	0.03104	0.0290066	>0.999999999999999	No	0.04668	0.03593	0.218284	>0.999999999999999	No
ACX60_RS07230			hypothetical protein	0.954817	0.032807	0.0231981	2	1.00426	0.00992481	0.0070179	2	1.01507	0.0215652	0.0152489	2	0.04944	0.02424	0.178171	>0.999999999999999	No	0.06025	0.02776	0.162167	>0.999999999999999	No
ACX60_RS07235	WP_000221476.1		hypothetical protein	0.954811	0.247454	0.0618636	16	1.03122	0.208062	0.0504624	17	1.06587	0.270877	0.0621434	19	0.07641	0.07941	0.343369	>0.999999999999999	No	0.1111	0.08839	0.21777	>0.999999999999999	No
ACX60_RS07240	WP_000675115.1	mgtA, mgtB	magnesium-translocating P-type ATPase	0.967856	0.184776	0.0195862	89	0.986363	0.233131	0.025745	82	0.962138	0.222611	0.0242888	84	0.01851	0.03205	0.564348	>0.999999999999999	No	-0.005718	0.03104	0.854052	>0.999999999999999	No
ACX60_RS07245	WP_000775746.1	mgtC	methyltransferase	0.892998	0.365939	0.0601601	37	0.894826	0.30145	0.0502417	36	0.954153	0.328832	0.0533436	38	0.001828	0.07859	0.981509	>0.999999999999999	No	0.06115	0.08029	0.448699	>0.999999999999999	No
ACX60_RS07250	WP_001169535.1	benE	membrane protein	0.991326	0.172541	0.0219128	62	0.994093	0.252503	0.0331553	58	0.977524	0.255909	0.0336025	58	0.002767	0.03926	0.943935	>0.999999999999999	No	-0.0138	0.03961	0.728151	>0.999999999999999	No
ACX60_RS07255	WP_000344223.1		AsnC family transcriptional regulator	0.988525	0.101741	0.0321735	10	0.909133	0.111578	0.0421725	7	0.93908	0.139438	0.0527026	7	-0.07939	0.05213	0.148581	>0.999999999999999	No	-0.04944	0.05828	0.409583	>0.999999999999999	No
ACX60_RS07260	WP_000467074.1	leuE	leucine efflux protein	0.961384	0.236903	0.029847	63	0.983925	0.277402	0.0336399	68	0.998133	0.277517	0.0339041	67	0.02254	0.04524	0.619187	>0.999999999999999	No	0.03675	0.04539	0.419668	>0.999999999999999	No
ACX60_RS07265	WP_000149846.1	E2.2.1.2, talA, talB	transaldolase	0.951258	0.249028	0.0479254	27	1.00413	0.213722	0.0411309	27	0.967354	0.301693	0.0580607	27	0.05288	0.06316	0.406295	>0.999999999999999	No	0.0161	0.07529	0.831539	>0.999999999999999	No
ACX60_RS07270	WP_001024733.1		LysR family transcriptional regulator	0.994301	0.235069	0.0422197	31	1.00243	0.178415	0.0320442	31	0.962561	0.321607	0.0587171	30	0.008125	0.053	0.878681	>0.999999999999999	No	-0.03174	0.07196	0.660749	>0.999999999999999	No
ACX60_RS07275	WP_005135057.1		hypothetical protein	0.957771	0.243552	0.0417689	34	0.926218	0.249067	0.0427147	34	0.9467	0.328391	0.0539871	37	-0.03155	0.05974	0.59917	>0.999999999999999	No	-0.01107	0.06911	0.873202	>0.999999999999999	No
ACX60_RS07280	WP_000047940.1	E2.3.1.9, atoB	acetyl-CoA acetyltransferase	0.946793	0.21673	0.0239338	82	0.928426	0.275136	0.0302001	83	0.914347	0.263186	0.0296108	79	-0.01837	0.03859	0.634726	>0.999999999999999	No	-0.03245	0.03794	0.393695	>0.999999999999999	No
ACX60_RS07285	WP_000132118.1	fabG	beta-oxoacyl-ACP reductase	0.963374	0.177885	0.0222356	64	0.982781	0.211835	0.0280582	57	1.00132	0.272927	0.0328565	69	0.01941	0.03544	0.585005	>0.999999999999999	No	0.03795	0.04028	0.347927	>0.999999999999999	No
ACX60_RS07290	WP_001097350.1		hypothetical protein	0.940862	0.245406	0.0414812	35	0.988803	0.243979	0.0412399	35	0.98331	0.175872	0.0289132	37	0.04794	0.05849	0.415306	>0.999999999999999	No	0.04245	0.05011	0.399802	>0.999999999999999	No
ACX60_RS07295	WP_000588778.1		esterase	0.972759	0.182538	0.0229977	63	0.977515	0.264446	0.0323072	67	0.962944	0.344283	0.043724	62	0.004756	0.0401	0.905763	>0.999999999999999	No	-0.009814	0.04918	0.842155	>0.999999999999999	No
ACX60_RS07300	WP_000323813.1		TetR family transcriptional regulator	0.913455	0.221282	0.0471776	22	0.940739	0.243577	0.0519308	22	1.00309	0.300723	0.0613848	24	0.02728	0.07016	0.699329	>0.999999999999999	No	0.08964	0.07845	0.259395	>0.999999999999999	No
ACX60_RS07305	WP_001170327.1	smvA, qacA, lfrA	methyl viologen resistance protein SmvA	0.976024	0.142819	0.0190849	56	0.979548	0.121654	0.0167104	53	0.935006	0.254396	0.0346189	54	0.003524	0.02548	0.890258	>0.999999999999999	No	-0.04102	0.03916	0.297165	>0.999999999999999	No
ACX60_RS07310	WP_005135060.1	dnaX	DNA polymerase III subunit gamma/tau	0.1	X	X		0.1	X	X		0.1	X	X
ACX60_RS07315	WP_000632988.1	plc	phospholipase C, phosphocholine-specific	0.958719	0.201051	0.0201051	100	0.959593	0.204068	0.0201074	103	0.94389	0.269855	0.0279826	93	0.0008739	0.02844	0.975519	>0.999999999999999	No	-0.01483	0.0341	0.664133	>0.999999999999999	No
ACX60_RS07320	WP_000165801.1	ybgC	thioesterase	0.941722	0.178971	0.0434068	17	1.02684	0.212156	0.0462962	21	0.98575	0.140858	0.0332005	18	0.08512	0.06463	0.196149	>0.999999999999999	No	0.04403	0.05427	0.423027	>0.999999999999999	No
ACX60_RS07325	WP_000017873.1	E1.1.1.1, adh	alcohol dehydrogenase	0.963851	0.156097	0.0220754	50	0.993864	0.137126	0.0193925	50	0.969277	0.200821	0.0281205	51	0.03001	0.02938	0.309564	>0.999999999999999	No	0.005427	0.03584	0.879955	>0.999999999999999	No
ACX60_RS07330	WP_005135062.1		hypothetical protein	0.949167	0.213982	0.0308856	48	0.961599	0.142965	0.0215527	44	0.946813	0.140392	0.0209285	45	0.01243	0.0383	0.746251	>0.999999999999999	No	-0.002354	0.0378	0.950472	>0.999999999999999	No
ACX60_RS07335	WP_000388074.1	E3.1.3.48	phosphotyrosine protein phosphatase	0.744688	0.0672955	0.0388531	3	0.456598	0.314753	0.181723	3	0.237044	0.335231	0.193546	3	-0.2881	0.1858	0.196007	>0.999999999999999	No	-0.5076	0.1974	0.0618763	0.926892	No
ACX60_RS07340	WP_001166918.1	murB	UDP-N-acetylenolpyruvoylglucosamine reductase	0.1	X	X		0.1	X	X		0.1	X	X
ACX60_RS07345	WP_001127151.1		hypothetical protein	1.01745	0.152296	0.0211197	52	0.989181	0.184299	0.0255576	52	0.948025	0.220447	0.0308688	51	-0.02827	0.03315	0.395791	>0.999999999999999	No	-0.06943	0.03727	0.0654072	0.949292	No
ACX60_RS07350	WP_001290023.1		lysophospholipase	0.989957	0.135608	0.0251818	29	1.01482	0.140534	0.0260966	29	1.05133	0.265667	0.0449059	35	0.02487	0.03627	0.495733	>0.999999999999999	No	0.06138	0.05444	0.263948	>0.999999999999999	No
ACX60_RS07355	WP_000157981.1		glutamate synthase	0.991626	0.161104	0.0204603	62	0.999488	0.208942	0.027675	57	0.96852	0.256838	0.0337244	58	0.007862	0.03405	0.817786	>0.999999999999999	No	-0.02311	0.03887	0.553376	>0.999999999999999	No
ACX60_RS07360	WP_000075463.1		iron-regulated membrane protein	0.940438	0.263749	0.0324652	66	0.924772	0.249337	0.0319243	61	0.927675	0.251744	0.0339452	55	-0.01567	0.04563	0.731952	>0.999999999999999	No	-0.01276	0.04717	0.787199	>0.999999999999999	No
ACX60_RS07365	WP_000043926.1		TetR family transcriptional regulator	1.01993	0.0955768	0.0361246	7	0.833345	0.308894	0.138142	5	0.936223	0.247329	0.087444	8	-0.1866	0.1223	0.158189	>0.999999999999999	No	-0.0837	0.09976	0.416613	>0.999999999999999	No
ACX60_RS07370	WP_000037357.1		hypothetical protein	0.99898	0.154732	0.0273531	32	1.03434	0.182017	0.0312157	34	1.02959	0.203412	0.0348849	34	0.03536	0.04171	0.399673	>0.999999999999999	No	0.03061	0.0447	0.495868	>0.999999999999999	No
ACX60_RS07375	WP_000773628.1		phage integrase	0.985707	0.168154	0.0192886	76	0.984398	0.242304	0.0272613	79	0.957625	0.247252	0.0283618	76	-0.001309	0.03362	0.968989	>0.999999999999999	No	-0.02808	0.0343	0.414234	>0.999999999999999	No
ACX60_RS07380	WP_000910238.1		hypothetical protein	0.990988	0.0300395	0.0122636	6	0.973587	0.0544819	0.0222422	6	0.974422	0.0187281	0.00764573	6	-0.0174	0.0254	0.508849	>0.999999999999999	No	-0.01657	0.01445	0.278357	>0.999999999999999	No
ACX60_RS07385	WP_000005652.1		hypothetical protein	0.958296	0.185664	0.0479382	15	0.978776	0.205989	0.0571311	13	0.957727	0.246406	0.0683406	13	0.02048	0.07401	0.784173	>0.999999999999999	No	-0.0005689	0.08179	0.994503	>0.999999999999999	No
ACX60_RS07390	WP_000048748.1		hypothetical protein	1.061	0.0837114	0.034175	6	0.979705	0.128668	0.0525286	6	1.05324	0.122045	0.0498245	6	-0.0813	0.06267	0.223668	>0.999999999999999	No	-0.007761	0.06042	0.900338	>0.999999999999999	No
ACX60_RS07395	WP_000147327.1		hypothetical protein	1.07598	0.240079	0.0600197	16	0.795112	0.385601	0.106946	13	0.940948	0.354435	0.0915146	15	-0.2809	0.117	0.0234784	>0.999999999999999	No	-0.135	0.1081	0.221582	>0.999999999999999	No
ACX60_RS07400	WP_000654848.1		hypothetical protein	0.990516	0.275461	0.0520572	28	0.990545	0.258102	0.0487766	28	0.929311	0.394438	0.0745417	28	2.887e-05	0.07134	0.999679	>0.999999999999999	No	-0.06121	0.09092	0.503701	>0.999999999999999	No
ACX60_RS07405	WP_001061220.1		hypothetical protein	1.01614	0.281238	0.0444676	40	1.0091	0.163333	0.0272222	36	0.993593	0.213695	0.0361211	35	-0.007037	0.05353	0.895783	>0.999999999999999	No	-0.02255	0.05834	0.700248	>0.999999999999999	No
ACX60_RS07410	WP_001207475.1		ATPase AAA	0.912214	0.273073	0.0358563	58	0.948179	0.225954	0.0294166	59	0.919102	0.29254	0.0380854	59	0.03597	0.0463	0.438922	>0.999999999999999	No	0.006888	0.05234	0.895525	>0.999999999999999	No
ACX60_RS07415	WP_000181044.1		hypothetical protein	0.99534	0.0638768	0.0192596	11	1.05638	0.105002	0.0280628	14	0.949656	0.252506	0.0700327	13	0.06104	0.03605	0.103922	>0.999999999999999	No	-0.04568	0.07841	0.566061	>0.999999999999999	No
ACX60_RS07420	WP_001101042.1		hypothetical protein	0.780954	0.472062	0.157354	9	0.809224	0.292192	0.103306	8	0.833953	0.272613	0.0963833	8	0.02827	0.1936	0.885831	>0.999999999999999	No	0.053	0.1904	0.784537	>0.999999999999999	No
ACX60_RS07425	WP_000054453.1		hypothetical protein	0.977261	0.144908	0.0207011	49	0.989423	0.117423	0.0167747	49	0.985198	0.117847	0.0171898	47	0.01216	0.02664	0.649087	>0.999999999999999	No	0.007937	0.02702	0.769618	>0.999999999999999	No
ACX60_RS07430	WP_000029179.1		hypothetical protein	0.947617	0.192366	0.0316247	37	1.00643	0.167232	0.0267786	39	0.986342	0.141261	0.0245904	33	0.05881	0.04129	0.158485	>0.999999999999999	No	0.03872	0.04076	0.345463	>0.999999999999999	No
ACX60_RS07435	WP_000105766.1		LexA family transcriptional regulator	0.1	X	X		0.1	X	X		0.1	X	X
ACX60_RS07440	WP_000051076.1		hypothetical protein	0.978303	0.080171	0.0358536	5	0.976046	0.121286	0.0542408	5	0.95606	0.155932	0.0779661	4	-0.002257	0.06502	0.97316	>0.999999999999999	No	-0.02224	0.07964	0.78809	>0.999999999999999	No
ACX60_RS07445	WP_001095599.1		hypothetical protein	1.05723	0.101799	0.0272069	14	0.912188	0.31236	0.0834816	14	1.0584	0.194291	0.0471225	17	-0.145	0.0878	0.110575	>0.999999999999999	No	0.001166	0.0576	0.983986	>0.999999999999999	No
ACX60_RS07450	WP_000102847.1		hypothetical protein	0.894433	0.210919	0.0943257	5	1.00551	0.135968	0.0679842	4	1.01579	0.199562	0.089247	5	0.1111	0.1225	0.394676	>0.999999999999999	No	0.1214	0.1299	0.377357	>0.999999999999999	No
ACX60_RS07455	WP_001091618.1	DNMT1, dcm	multidrug DMT transporter	1.00245	0.185581	0.0223413	69	1.02755	0.220672	0.0260064	72	1.01603	0.24803	0.0292306	72	0.0251	0.03441	0.46705	>0.999999999999999	No	0.01358	0.03701	0.714351	>0.999999999999999	No
ACX60_RS07460	WP_001110402.1		hypothetical protein	0.948879	0.256762	0.0440344	34	0.914896	0.280652	0.0504065	31	0.972493	0.399815	0.0666358	36	-0.03398	0.06665	0.611942	>0.999999999999999	No	0.02361	0.08084	0.771088	>0.999999999999999	No
ACX60_RS07465	WP_000544508.1		hypothetical protein	0.904605	0.21656	0.0376982	33	0.991224	0.188033	0.0322474	34	0.964499	0.154937	0.0269711	33	0.08662	0.0495	0.0848817	>0.999999999999999	No	0.05989	0.04635	0.200956	>0.999999999999999	No
ACX60_RS07470	WP_000647824.1		hypothetical protein	1.07319	0.29286	0.11956	6	1.08692	0.328012	0.13391	6	1.06957	0.247553	0.101063	6	0.01373	0.1795	0.940529	>0.999999999999999	No	-0.003616	0.1566	0.982028	>0.999999999999999	No
ACX60_RS07475			HNH endonuclease	1.00381	0.180248	0.0288627	39	1.01901	0.207307	0.0319882	42	0.978087	0.251558	0.0402814	39	0.01519	0.04331	0.72666	>0.999999999999999	No	-0.02573	0.04955	0.605165	>0.999999999999999	No
ACX60_RS07480			hypothetical protein	0.97207	0.260222	0.0822895	10	0.940589	0.215654	0.0718846	9	0.959317	0.218205	0.0727349	9	-0.03148	0.1104	0.778972	>0.999999999999999	No	-0.01275	0.1109	0.909788	>0.999999999999999	No
ACX60_RS18990	WP_053100974.1		hypothetical protein	0.831831	0.434693	0.194401	5	0.926283	0.379353	0.169652	5	0.864783	0.252945	0.126472	4	0.09445	0.258	0.723807	>0.999999999999999	No	0.03295	0.2468	0.897557	>0.999999999999999	No
ACX60_RS07490	WP_000097328.1		hypothetical protein	0.98965	0.184334	0.040225	21	0.989674	0.122919	0.0298122	17	0.995142	0.101065	0.0245118	17	2.396e-05	0.05219	0.999636	>0.999999999999999	No	0.005492	0.04993	0.91301	>0.999999999999999	No
ACX60_RS07495	WP_000992310.1		hypothetical protein	0.975861	0.19105	0.0510602	14	0.997572	0.201074	0.055768	13	1.01227	0.0995752	0.0276172	13	0.02171	0.07546	0.775944	>0.999999999999999	No	0.03641	0.05934	0.545114	>0.999999999999999	No
ACX60_RS07500	WP_000991752.1		hypothetical protein	0.94028	0.177747	0.0378958	22	0.971323	0.114133	0.0249058	21	0.932022	0.231758	0.049411	22	0.03104	0.0458	0.50171	>0.999999999999999	No	-0.008258	0.06227	0.895133	>0.999999999999999	No
ACX60_RS07505	WP_000401165.1		hypothetical protein	0.986287	0.0556574	0.022722	6	1.00303	0.0783369	0.0319809	6	0.999874	0.0960704	0.0392206	6	0.01674	0.03923	0.678652	>0.999999999999999	No	0.01359	0.04533	0.77051	>0.999999999999999	No
ACX60_RS07510	WP_000469283.1		hypothetical protein	0.976918	0.0391387	0.0175034	5	0.982049	0.0516847	0.0231141	5	0.961834	0.0363392	0.0162514	5	0.005131	0.02899	0.863933	>0.999999999999999	No	-0.01508	0.02388	0.545311	>0.999999999999999	No
ACX60_RS07515			hypothetical protein	0.998505	0.0986531	0.0284787	12	0.998231	0.106234	0.0335941	10	0.91416	0.314279	0.0907246	12	-0.0002736	0.04373	0.99507	>0.999999999999999	No	-0.08435	0.09509	0.384667	>0.999999999999999	No
ACX60_RS07520	WP_000341081.1		hypothetical protein	1.0129	0.473322	0.136636	12	1.04268	0.245459	0.0656017	14	1.09432	0.495427	0.143017	12	0.02979	0.1447	0.838642	>0.999999999999999	No	0.08142	0.1978	0.684589	>0.999999999999999	No
ACX60_RS07525	WP_000435236.1		hypothetical protein	0.932963	0.281916	0.0398689	50	0.950105	0.310808	0.0422956	54	0.874934	0.384213	0.0538006	51	0.01714	0.05834	0.769496	>0.999999999999999	No	-0.05803	0.06716	0.389687	>0.999999999999999	No
ACX60_RS07530	WP_000729376.1		hypothetical protein	0.852046	0.32337	0.0600483	29	0.91738	0.293875	0.0576336	26	0.93167	0.313425	0.0614676	26	0.06533	0.08367	0.438384	>0.999999999999999	No	0.07962	0.08608	0.359158	>0.999999999999999	No
ACX60_RS07535	WP_000102084.1		hypothetical protein	0.985741	0.173601	0.0207493	70	0.975658	0.160404	0.0197444	66	0.953548	0.196183	0.0245228	64	-0.01008	0.02871	0.725963	>0.999999999999999	No	-0.03219	0.03195	0.315437	>0.999999999999999	No
ACX60_RS07540	WP_001286363.1		hypothetical protein	0.947977	0.193328	0.0227839	72	0.935278	0.222345	0.0253386	77	0.912171	0.262673	0.0305352	74	-0.0127	0.03424	0.711233	>0.999999999999999	No	-0.03581	0.03826	0.350848	>0.999999999999999	No
ACX60_RS07545	WP_000179750.1		head morphogenesis protein	0.931373	0.148391	0.0231747	41	0.988461	0.118309	0.0182554	42	0.975338	0.20379	0.0307225	44	0.05709	0.02942	0.0558138	>0.999999999999999	No	0.04397	0.03891	0.261731	>0.999999999999999	No
ACX60_RS07550	WP_000965191.1		hypothetical protein	0.979649	0.0580282	0.0236899	6	0.990127	0.0622318	0.0235214	7	1.02462	0.0855824	0.030258	8	0.01048	0.03358	0.760854	>0.999999999999999	No	0.04497	0.04069	0.290673	>0.999999999999999	No
ACX60_RS07555	WP_000004365.1		hypothetical protein	0.886819	0.356453	0.0920357	15	0.942085	0.25921	0.0579611	20	0.960778	0.226033	0.0583616	15	0.05527	0.1039	0.598463	>0.999999999999999	No	0.07396	0.109	0.502932	>0.999999999999999	No
ACX60_RS07560	WP_001139861.1		hypothetical protein	0.853192	0.391801	0.138522	8	0.852208	0.2317	0.0819184	8	0.827899	0.377951	0.133626	8	-0.0009844	0.1609	0.995206	>0.999999999999999	No	-0.02529	0.1925	0.897318	>0.999999999999999	No
ACX60_RS07565	WP_000770049.1		hypothetical protein	0.88201	0.346124	0.0839475	17	1.03829	0.260843	0.055612	22	0.999495	0.292106	0.0637428	21	0.1563	0.0971	0.116026	>0.999999999999999	No	0.1175	0.1035	0.263849	>0.999999999999999	No
ACX60_RS07570	WP_049594824.1		major capsid protein	0.99012	0.189379	0.0253068	56	0.968818	0.167456	0.0232219	52	0.995476	0.22456	0.0292352	59	-0.0213	0.0345	0.538318	>0.999999999999999	No	0.005356	0.03884	0.890554	>0.999999999999999	No
ACX60_RS07575	WP_000692542.1		hypothetical protein	0.979506	0.10547	0.0292521	13	0.964789	0.0565064	0.016312	12	0.954705	0.0821853	0.0227941	13	-0.01472	0.03428	0.671654	>0.999999999999999	No	-0.0248	0.03708	0.510018	>0.999999999999999	No
ACX60_RS07580	WP_000008486.1		hypothetical protein	0.942046	0.225627	0.0582566	15	0.958157	0.153873	0.0362681	18	0.976412	0.165753	0.0402009	17	0.01611	0.06631	0.809632	>0.999999999999999	No	0.03437	0.06943	0.624207	>0.999999999999999	No
ACX60_RS07585	WP_000524217.1		glutamate 5-kinase	1.01148	0.144266	0.0314814	21	0.993051	0.151315	0.0338351	20	0.942528	0.181907	0.0406757	20	-0.01843	0.04616	0.691885	>0.999999999999999	No	-0.06895	0.05114	0.185356	>0.999999999999999	No
ACX60_RS07590	WP_000247953.1		hypothetical protein	0.979564	0.130025	0.0283739	21	0.913355	0.229347	0.0488971	22	0.91846	0.239495	0.052262	21	-0.06621	0.05723	0.254003	>0.999999999999999	No	-0.0611	0.05947	0.310347	>0.999999999999999	No
ACX60_RS07595	WP_000539743.1		hypothetical protein	0.943918	0.0844537	0.0281512	9	1.00079	0.173292	0.0577639	9	0.908537	0.268212	0.0894039	9	0.05687	0.06426	0.389236	>0.999999999999999	No	-0.03538	0.09373	0.710779	>0.999999999999999	No
ACX60_RS07600	WP_001251846.1		hypothetical protein	1.00038	0.0846086	0.0211521	16	0.999553	0.217916	0.0562655	15	1.00523	0.279658	0.0699146	16	-0.0008232	0.05865	0.988897	>0.999999999999999	No	0.004857	0.07304	0.947431	>0.999999999999999	No
ACX60_RS07605	WP_001277696.1		hypothetical protein	0.953972	0.191427	0.0494263	15	0.912461	0.260628	0.0722852	13	1.00012	0.207277	0.0553972	14	-0.04151	0.08564	0.631955	>0.999999999999999	No	0.04614	0.07403	0.538313	>0.999999999999999	No
ACX60_RS07610	WP_000749906.1		hypothetical protein	0.942486	0.162858	0.0325716	25	0.987384	0.21754	0.0426632	26	1.00681	0.251803	0.0493826	26	0.0449	0.05398	0.409581	>0.999999999999999	No	0.06432	0.05964	0.286104	>0.999999999999999	No
ACX60_RS07615	WP_000064603.1		hypothetical protein	1.00746	0.200774	0.0460608	19	0.924187	0.245952	0.0614881	16	0.90939	0.196337	0.0490843	16	-0.08327	0.07548	0.277912	>0.999999999999999	No	-0.09807	0.06744	0.155382	>0.999999999999999	No
ACX60_RS07620	WP_000002414.1		hypothetical protein	0.969021	0.218029	0.0258753	71	0.964161	0.208807	0.0255098	67	0.981147	0.250211	0.0299059	70	-0.00486	0.03638	0.893921	>0.999999999999999	No	0.01213	0.03951	0.759362	>0.999999999999999	No
ACX60_RS07625	WP_000094261.1		hypothetical protein	0.955637	0.177002	0.0334503	28	0.949746	0.217402	0.0410851	28	0.9726	0.169707	0.0339414	25	-0.005891	0.05298	0.911881	>0.999999999999999	No	0.01696	0.04777	0.723983	>0.999999999999999	No
ACX60_RS07630	WP_001185604.1		hypothetical protein	0.99814	0.14532	0.0333386	19	1.03137	0.264076	0.0622432	18	1.01985	0.179871	0.0449678	16	0.03323	0.06957	0.635885	>0.999999999999999	No	0.02171	0.05495	0.69537	>0.999999999999999	No
ACX60_RS07635	WP_000838146.1		addiction module toxin, HicA family	1.0016	0.137007	0.0517837	7	1.05993	0.109608	0.0414278	7	1.086	0.072255	0.0273098	7	0.05833	0.06632	0.396341	>0.999999999999999	No	0.08441	0.05854	0.174959	>0.999999999999999	No
ACX60_RS07640	WP_000966688.1		hypothetical protein	0.935416	0.170571	0.0514292	11	0.977764	0.0977105	0.0294608	11	0.93619	0.16364	0.0545465	9	0.04235	0.05927	0.483171	>0.999999999999999	No	0.0007744	0.0753	0.991908	>0.999999999999999	No
ACX60_RS07645	WP_000523932.1		hypothetical protein	0.997583	0.0949221	0.0263267	13	1.01996	0.100303	0.0302424	11	0.990229	0.0447076	0.0141378	10	0.02237	0.0399	0.580687	>0.999999999999999	No	-0.007355	0.0326	0.823669	>0.999999999999999	No
ACX60_RS07650	WP_031977960.1		lipoprotein	0.992017	0.0898421	0.0259352	12	1.02998	0.127807	0.0385352	11	1.05068	0.158899	0.0458701	12	0.03796	0.04574	0.415924	>0.999999999999999	No	0.05866	0.05269	0.277643	>0.999999999999999	No
ACX60_RS07655	WP_000046542.1		tape measure domain-containing protein	0.968165	0.189502	0.0128053	219	0.975922	0.214922	0.0147262	213	0.97353	0.233688	0.0159005	216	0.007756	0.01948	0.690728	>0.999999999999999	No	0.005364	0.02039	0.792579	>0.999999999999999	No
ACX60_RS07660	WP_000277431.1		hypothetical protein	1.11634	0.305076	0.124547	6	1.10968	0.217257	0.0886948	6	1.20861	0.266496	0.108797	6	-0.006664	0.1529	0.966094	>0.999999999999999	No	0.09227	0.1654	0.589167	>0.999999999999999	No
ACX60_RS07665	WP_000368392.1		hypothetical protein	0.991491	0.204141	0.030099	46	0.979295	0.203329	0.030653	44	0.904487	0.286205	0.0436459	43	-0.0122	0.04296	0.777186	>0.999999999999999	No	-0.087	0.05243	0.100649	>0.999999999999999	No
ACX60_RS07670	WP_000835157.1		hypothetical protein	0.978537	0.0510122	0.0141482	13	0.953182	0.148661	0.0429146	12	0.935527	0.0925013	0.0267028	12	-0.02536	0.04372	0.567585	>0.999999999999999	No	-0.04301	0.02955	0.159084	>0.999999999999999	No
ACX60_RS07675	WP_049594825.1		bacteriophage protein	0.965722	0.2226	0.0165457	181	0.951075	0.24233	0.0181126	179	0.971084	0.243637	0.0188532	167	-0.01465	0.02452	0.55065	>0.999999999999999	No	0.005362	0.02499	0.830254	>0.999999999999999	No
ACX60_RS07680	WP_000005350.1		hypothetical protein	0.88553	0.112615	0.0563076	4	0.976889	0.104573	0.0522865	4	1.00923	0.0858597	0.0429298	4	0.09136	0.07684	0.279374	>0.999999999999999	No	0.1237	0.07081	0.131224	>0.999999999999999	No
ACX60_RS07685	WP_000066825.1		hypothetical protein	0.963105	0.287974	0.0525767	30	1.02833	0.280749	0.0488721	33	0.98719	0.257893	0.0455894	32	0.06522	0.07169	0.366541	>0.999999999999999	No	0.02408	0.06934	0.729548	>0.999999999999999	No
ACX60_RS07690	WP_000265239.1		hypothetical protein	0.936266	0.136869	0.0684343	4	0.883825	0.328676	0.164338	4	0.762744	0.415182	0.207591	4	-0.05244	0.178	0.778239	>0.999999999999999	No	-0.1735	0.2186	0.457516	>0.999999999999999	No
ACX60_RS07695	WP_000071917.1		hypothetical protein	0.972123	0.147894	0.0322731	21	0.986251	0.152045	0.032416	22	1.10074	0.269104	0.0601735	20	0.01413	0.04577	0.759142	>0.999999999999999	No	0.1286	0.06737	0.0636243	0.932984	No
ACX60_RS07700	WP_000829046.1	umuC (P1)	Putative UV-damage repair protein uvrX	0.931394	0.228192	0.028524	64	0.973065	0.202227	0.0256829	62	0.975101	0.25287	0.0313647	65	0.04167	0.03846	0.280652	>0.999999999999999	No	0.04371	0.04243	0.304909	>0.999999999999999	No
ACX60_RS07705			ACR protein	0.966782	0.243848	0.0559426	19	1.04811	0.210624	0.047097	20	1.03403	0.234484	0.0524323	20	0.08133	0.07285	0.271423	>0.999999999999999	No	0.06725	0.07659	0.385594	>0.999999999999999	No
ACX60_RS07710	WP_000849926.1		hypothetical protein	0.956755	0.21923	0.0351048	39	0.972055	0.173957	0.029404	35	0.979044	0.171921	0.0278893	38	0.0153	0.04637	0.742362	>0.999999999999999	No	0.02229	0.04498	0.621631	>0.999999999999999	No
ACX60_RS07715	WP_074031690.1	hcaT	MFS transporter	0.972693	0.155589	0.024299	41	0.97368	0.14107	0.0223051	40	0.973728	0.125727	0.0201324	39	0.0009863	0.03302	0.976251	>0.999999999999999	No	0.001035	0.03172	0.974067	>0.999999999999999	No
ACX60_RS07720	WP_001238661.1		hypothetical protein	0.978487	0.0652583	0.0108764	36	0.969173	0.161425	0.0269042	36	0.98731	0.146173	0.0243622	36	-0.009314	0.02902	0.749191	>0.999999999999999	No	0.008823	0.02668	0.741849	>0.999999999999999	No
ACX60_RS07725	WP_000939648.1	accC	acetyl-CoA carboxylase biotin carboxylase subunit	0.1	X	X		0.1	X	X		0.1	X	X
ACX60_RS07730	WP_000354611.1	accB, bccP	acetyl-CoA carboxylase, biotin carboxyl carrier protein	0.1	X	X		0.1	X	X		0.1	X	X
ACX60_RS07735	WP_000099415.1	aroQ, qutE	3-dehydroquinate dehydratase	0.1	X	X		0.1	X	X		0.1	X	X
ACX60_RS07740	WP_000652013.1	umuC	DNA methylase	1.02612	0.21213	0.0327324	42	0.964471	0.236809	0.0394681	36	0.956462	0.348533	0.0589128	35	-0.06165	0.05084	0.229035	>0.999999999999999	No	-0.06966	0.0646	0.284359	>0.999999999999999	No
ACX60_RS07745	WP_000039915.1	nasS	nitrate transport protein (NasF)	0.990038	0.110527	0.0189552	34	0.972051	0.0890516	0.0157422	32	0.951067	0.125305	0.0225054	31	-0.01799	0.0248	0.47095	>0.999999999999999	No	-0.03897	0.02925	0.187583	>0.999999999999999	No
ACX60_RS07750	WP_001125253.1	nasT	hypothetical protein	0.955508	0.172543	0.0352202	24	0.997104	0.275091	0.0519873	28	1.00177	0.164995	0.0323582	26	0.0416	0.06498	0.524989	>0.999999999999999	No	0.04626	0.04774	0.33744	>0.999999999999999	No
ACX60_RS07755	WP_000114559.1		hypothetical protein	0.98268	0.129512	0.0409554	10	0.851688	0.365216	0.129123	8	0.913232	0.311185	0.103728	9	-0.131	0.1235	0.3046	>0.999999999999999	No	-0.06945	0.1072	0.525801	>0.999999999999999	No
ACX60_RS07760	WP_000780168.1	nirB	nitrite reductase large subunit	0.976053	0.15325	0.0165253	86	0.958834	0.17378	0.0193089	81	0.94537	0.251128	0.0282541	79	-0.01722	0.02532	0.497425	>0.999999999999999	No	-0.03068	0.0321	0.340553	>0.999999999999999	No
ACX60_RS07765	WP_005135146.1		nitrite reductase [NAD(P)H], large subunit	0.992008	0.128032	0.0177549	52	0.974941	0.177255	0.0245808	52	0.946752	0.205291	0.0284688	52	-0.01707	0.03032	0.574773	>0.999999999999999	No	-0.04526	0.03355	0.180375	>0.999999999999999	No
ACX60_RS07770	WP_001084794.1	nasA	nitrate reductase	1.00284	0.161779	0.0159405	103	0.974452	0.270077	0.0262322	106	0.965188	0.247986	0.0247986	100	-0.02839	0.03091	0.359374	>0.999999999999999	No	-0.03765	0.0293	0.200307	>0.999999999999999	No
ACX60_RS07775	WP_001032658.1	mobA	molybdenum cofactor guanylyltransferase	0.949009	0.16292	0.0347347	22	0.961972	0.266921	0.054485	24	0.97815	0.262443	0.0547232	23	0.01296	0.06594	0.845068	>0.999999999999999	No	0.02914	0.06547	0.658499	>0.999999999999999	No
ACX60_RS07780	WP_000968532.1		hypothetical protein	0.957112	0.176192	0.0199499	78	0.959089	0.248291	0.0282954	77	0.938748	0.279504	0.031056	81	0.001976	0.03455	0.954454	>0.999999999999999	No	-0.01836	0.03722	0.62238	>0.999999999999999	No
ACX60_RS07785	WP_005135148.1	moaA, CNX2	cyclic pyranopterin phosphate synthase MoaA	0.921956	0.294901	0.0365779	65	0.98136	0.203075	0.025585	63	0.955964	0.266195	0.0335374	63	0.0594	0.04489	0.188116	>0.999999999999999	No	0.03401	0.04971	0.495105	>0.999999999999999	No
ACX60_RS07790	WP_001187658.1		hypothetical protein	1.0295	0.0630627	0.0282025	5	1.03521	0.0617442	0.0276129	5	1.01575	0.0332177	0.0148554	5	0.005704	0.03947	0.888677	>0.999999999999999	No	-0.01376	0.03188	0.677444	>0.999999999999999	No
ACX60_RS07795	WP_000657202.1	MOCS2B, moaE	molybdenum cofactor biosynthesis protein MoaE	0.968192	0.185583	0.0344618	29	0.94701	0.192309	0.0351106	30	0.955349	0.229439	0.0418897	30	-0.02118	0.04923	0.668619	>0.999999999999999	No	-0.01284	0.05444	0.814346	>0.999999999999999	No
ACX60_RS07800	WP_000799985.1		bifunctional molybdenum cofactor biosynthesis protein MoaC/MoaB	0.988248	0.0839258	0.0155846	29	1.01483	0.0976368	0.0181307	29	1.00114	0.0675126	0.0129928	27	0.02659	0.02391	0.270892	>0.999999999999999	No	0.01289	0.02045	0.531007	>0.999999999999999	No
ACX60_RS07805	WP_000012049.1	moeA	molybdopterin molybdenumtransferase MoeA	0.960713	0.237815	0.0346889	47	0.916285	0.266663	0.0380947	49	0.911456	0.298022	0.0425745	49	-0.04443	0.05165	0.391844	>0.999999999999999	No	-0.04926	0.05517	0.374271	>0.999999999999999	No
ACX60_RS07810	WP_000870671.1		HxlR family transcriptional regulator	1.00383	0.072359	0.0193388	14	1.02112	0.0529297	0.014146	14	1.06555	0.0814631	0.0217719	14	0.0173	0.02396	0.47682	>0.999999999999999	No	0.06172	0.02912	0.0437472	0.814081	No
ACX60_RS07815	WP_049594826.1		GntR family transcriptional regulator	0.963912	0.191494	0.0243198	62	0.928958	0.198849	0.0263382	57	0.964115	0.240285	0.0310207	60	-0.03495	0.03579	0.330794	>0.999999999999999	No	0.000203	0.03927	0.995885	>0.999999999999999	No
ACX60_RS07820	WP_001168995.1		transporter	0.979496	0.225117	0.0347363	42	0.971525	0.179247	0.0287025	39	0.985686	0.226137	0.0353167	41	-0.007971	0.04544	0.861201	>0.999999999999999	No	0.006189	0.04953	0.900872	>0.999999999999999	No
ACX60_RS07825	WP_001047539.1	tusE, dsrC	sulfite reductase	0.599945	0.50781	0.359076	2	0.361273	0.519622	0.300004	3	0.532028	0.47655	0.336972	2	-0.2387	0.4708	0.647092	>0.999999999999999	No	-0.06792	0.4924	0.902934	>0.999999999999999	No
ACX60_RS07830	WP_000194629.1		hypothetical protein	0.1	X	X		0.1	X	X		0.1	X	X
ACX60_RS07835	WP_000859774.1		hypothetical protein	0.1	X	X		0.1	X	X		0.1	X	X
ACX60_RS07840	WP_000105719.1	tusD, dsrE	sulfurtransferase	0.1	X	X		0.1	X	X		0.1	X	X
ACX60_RS07845	WP_000604788.1	galE, GALE	UDP-glucose 4-epimerase GalE	0.980372	0.125921	0.0158645	63	0.98855	0.145288	0.0186022	61	1.01257	0.13142	0.017407	57	0.008179	0.02439	0.737977	>0.999999999999999	No	0.0322	0.0235	0.173277	>0.999999999999999	No
ACX60_RS07850	WP_001194768.1	E4.2.1.2B, fumC, FH	class II fumarate hydratase	0.974544	0.229625	0.0312481	54	0.999267	0.262626	0.0371409	50	0.978819	0.278282	0.0389673	51	0.02472	0.04829	0.609757	>0.999999999999999	No	0.004275	0.04968	0.931586	>0.999999999999999	No
ACX60_RS07855	WP_000701849.1		hypothetical protein	0.934941	0.0940092	0.0228006	17	0.94548	0.0987348	0.023272	18	0.945779	0.182719	0.0430672	18	0.01054	0.03263	0.748733	>0.999999999999999	No	0.01084	0.04957	0.828284	>0.999999999999999	No
ACX60_RS07860	WP_001081040.1		hypothetical protein	0.987989	0.0942526	0.0228596	17	1.0108	0.0636714	0.0159178	16	1.00228	0.117835	0.0314927	14	0.02281	0.02818	0.424522	>0.999999999999999	No	0.01429	0.03807	0.710157	>0.999999999999999	No
ACX60_RS07865	WP_000949167.1		hypothetical protein	1.03437	0.243924	0.0676524	13	1.0061	0.144618	0.0386508	14	0.966724	0.21195	0.0587843	13	-0.02826	0.07649	0.71484	>0.999999999999999	No	-0.06764	0.08962	0.457744	>0.999999999999999	No
ACX60_RS07870	WP_001120919.1	dadA	D-amino acid dehydrogenase	0.961812	0.149762	0.0156993	91	0.950997	0.25497	0.0268762	90	0.979469	0.225847	0.0236752	91	-0.01081	0.03104	0.727945	>0.999999999999999	No	0.01766	0.02841	0.535009	>0.999999999999999	No
ACX60_RS07875	WP_001139838.1		hypothetical protein	0.99722	0.0789436	0.0181109	19	0.914984	0.176832	0.038588	21	0.865975	0.218866	0.0477604	21	-0.08224	0.04411	0.0700235	>0.999999999999999	No	-0.1312	0.05314	0.0181165	0.532839	No
ACX60_RS07880	WP_000226512.1	ispF	2-C-methyl-D-erythritol 2,4-cyclodiphosphate synthase	0.1	X	X		0.1	X	X		0.1	X	X
ACX60_RS07885	WP_000209134.1		hypothetical protein	0.964097	0.193137	0.0294532	43	0.962967	0.234393	0.0353361	44	0.962659	0.186174	0.0290756	41	-0.00113	0.0461	0.9805	>0.999999999999999	No	-0.001438	0.04142	0.972401	>0.999999999999999	No
ACX60_RS07890	WP_001207983.1	OTC, argF, argI	ornithine carbamoyltransferase	0.909618	0.155118	0.0255013	37	0.937941	0.137928	0.0229879	36	0.930683	0.222796	0.0361423	38	0.02832	0.03439	0.412906	>0.999999999999999	No	0.02107	0.04444	0.63691	>0.999999999999999	No
ACX60_RS07895	WP_000543879.1	adeN	TetR family transcriptional regulator	0.939071	0.173504	0.0302031	33	0.924232	0.257098	0.045449	32	0.947557	0.275472	0.048697	32	-0.01484	0.05425	0.785341	>0.999999999999999	No	0.008486	0.05692	0.88196	>0.999999999999999	No
ACX60_RS07900	WP_000089274.1	glnG, ntrC	nitrogen regulation protein NR(I)	0.987085	0.20167	0.02881	49	1.00187	0.203374	0.028478	51	1.00419	0.228365	0.0326235	49	0.01479	0.04052	0.71595	>0.999999999999999	No	0.0171	0.04352	0.69522	>0.999999999999999	No
ACX60_RS07905	WP_000371970.1	glnL, ntrB	PAS domain-containing sensor histidine kinase	0.944608	0.21323	0.0254858	70	0.943787	0.263352	0.0319361	68	0.971029	0.285129	0.0333719	73	-0.0008214	0.04073	0.983942	>0.999999999999999	No	0.02642	0.04224	0.532681	>0.999999999999999	No
ACX60_RS07910	WP_000856678.1	rimO	ribosomal protein S12 methylthiotransferase RimO	0.1	X	X	2	0.151655	0.17041	0.120498	2	0.334526	0.0257344	0.018197	2
ACX60_RS07915	WP_000852257.1	pyrH	UMP kinase	0.1	X	X		0.1	X	X		0.1	X	X
ACX60_RS07920	WP_000606428.1	frr, MRRF, RRF	ribosome recycling factor	0.1	X	X		0.1	X	X		0.1	X	X
ACX60_RS07925	WP_000132219.1	uppS	di-trans,poly-cis-decaprenylcistransferase	0.1	X	X		0.1	X	X		0.1	X	X
ACX60_RS07930	WP_000893489.1	E2.7.7.41, CDS1, CDS2, cdsA	phosphatidate cytidylyltransferase	0.1	X	X		0.1	X	X		0.1	X	X
ACX60_RS07935	WP_000194641.1	dxr	1-deoxy-D-xylulose-5-phosphate reductoisomerase	0.1	X	X		0.1	X	X		0.1	X	X
ACX60_RS07940	WP_000992586.1	rseP	zinc metalloprotease	0.602341	0.260644	0.0475869	30	0.658147	0.204384	0.0373153	30	0.627416	0.319031	0.0582468	30	0.05581	0.06047	0.35992	>0.999999999999999	No	0.02508	0.07521	0.740044	>0.999999999999999	No
ACX60_RS07945	WP_000171048.1	SAM50, TOB55, bamA	outer membrane protein assembly factor BamA	0.1	X	X		0.1	X	X		0.1	X	X
ACX60_RS07950	WP_001037943.1	hlpA, ompH	membrane protein	0.978912	0.17308	0.0353298	24	0.92307	0.179633	0.0366674	24	0.811814	0.321296	0.0669948	23	-0.05584	0.05092	0.278484	>0.999999999999999	No	-0.1671	0.07484	0.0305833	0.712465	No
ACX60_RS07955	WP_000868103.1	lpxD	UDP-3-O-(3-hydroxymyristoyl)glucosamine N-acyltransferase	0.1	X	X		0.1	X	X		0.1	X	X
ACX60_RS07960	WP_000140523.1	fabZ	beta-hydroxyacyl-ACP dehydratase	0.1	X	X		0.1	X	X		0.1	X	X
ACX60_RS07965	WP_000064877.1	lpxA	acyl-[acyl-carrier-protein]--UDP-N- acetylglucosamine O-acyltransferase	0.1	X	X		0.1	X	X		0.1	X	X
ACX60_RS07970	WP_001178074.1		hypothetical protein	0.937266	0.218518	0.0341268	41	0.955284	0.144771	0.0244707	35	0.969342	0.211768	0.0343533	38	0.01802	0.04332	0.678702	>0.999999999999999	No	0.03208	0.04848	0.510193	>0.999999999999999	No
ACX60_RS07975	WP_000476756.1	recX	hypothetical protein	0.90231	0.141394	0.0499905	8	1.00283	0.0407419	0.0144044	8	0.978319	0.0353778	0.0125079	8	0.1005	0.05202	0.0738299	>0.999999999999999	No	0.07601	0.05153	0.162342	>0.999999999999999	No
ACX60_RS07980	WP_000344169.1	recA	DNA recombination/repair protein RecA	0.851292	0.212726	0.0515936	17	0.80141	0.321901	0.0780724	17	0.864885	0.253592	0.0615052	17	-0.04988	0.09358	0.597692	>0.999999999999999	No	0.01359	0.08028	0.866609	>0.999999999999999	No
ACX60_RS07985	WP_000040959.1	hslR	RNA-binding protein	0.963652	0.0865946	0.0261092	11	0.962902	0.152811	0.0460742	11	0.948903	0.138704	0.043862	10	-0.0007504	0.05296	0.988835	>0.999999999999999	No	-0.01475	0.04993	0.770908	>0.999999999999999	No
ACX60_RS07990	WP_001045484.1	yrfG	hypothetical protein	0.981852	0.220985	0.0590607	14	0.974495	0.277275	0.0741048	14	0.955902	0.21965	0.0634075	12	-0.007357	0.09476	0.938715	>0.999999999999999	No	-0.02595	0.08669	0.767274	>0.999999999999999	No
ACX60_RS07995	WP_000798362.1		hypothetical protein	0.974307	0.0629136	0.0314568	4	0.991341	0.0430555	0.0215277	4	1.04374	0.0783784	0.0391892	4	0.01703	0.03812	0.670638	>0.999999999999999	No	0.06943	0.05025	0.216321	>0.999999999999999	No
ACX60_RS08000	WP_000525037.1		hypothetical protein	1.06199	0.0788307	0.0394153	4	1.10841	0.130378	0.0651889	4	1.09222	0.0569072	0.0284536	4	0.04642	0.07618	0.564662	>0.999999999999999	No	0.03023	0.04861	0.556968	>0.999999999999999	No
ACX60_RS08005	WP_000689659.1		hypothetical protein	0.949906	0.144638	0.0482127	9	0.905945	0.260336	0.0867785	9	0.972337	0.206649	0.0688829	9	-0.04396	0.09927	0.66381	>0.999999999999999	No	0.02243	0.08408	0.793051	>0.999999999999999	No
ACX60_RS08010	WP_000573229.1		acetyltransferase	1.03258	0.111054	0.0308008	13	1.02526	0.0604886	0.0174615	12	0.983945	0.0961906	0.0290026	11	-0.007319	0.03622	0.841611	>0.999999999999999	No	-0.04863	0.04284	0.268443	>0.999999999999999	No
ACX60_RS08015	WP_001099948.1		transcriptional regulator	0.953435	0.0666655	0.0161688	17	0.993315	0.122568	0.0297271	17	0.965796	0.141009	0.0341997	17	0.03988	0.03384	0.247285	>0.999999999999999	No	0.01236	0.03783	0.745971	>0.999999999999999	No
ACX60_RS08020	WP_000632779.1	KYNU, kynU	kynureninase	0.977986	0.240317	0.0358244	45	1.01511	0.21079	0.0325256	42	0.94282	0.251719	0.0388411	42	0.03712	0.04861	0.44719	>0.999999999999999	No	-0.03517	0.05275	0.506829	>0.999999999999999	No
ACX60_RS08025	WP_000093795.1		APC family amino acid permease	0.995518	0.204226	0.0251385	66	1.01423	0.181605	0.0225254	65	1.00843	0.207395	0.0251504	68	0.01871	0.03378	0.580682	>0.999999999999999	No	0.01291	0.03557	0.717183	>0.999999999999999	No
ACX60_RS08030	WP_005135157.1		hypothetical protein	0.958577	0.17662	0.0260412	46	0.981131	0.161738	0.024383	44	0.959878	0.222163	0.0331182	45	0.02255	0.03575	0.529694	>0.999999999999999	No	0.001301	0.04202	0.975368	>0.999999999999999	No
ACX60_RS08035	WP_005135159.1		hypothetical protein	0.988642	0.191851	0.0223022	74	0.966087	0.292066	0.0346618	71	0.935511	0.265371	0.031718	70	-0.02255	0.04088	0.581967	>0.999999999999999	No	-0.05313	0.03844	0.169038	>0.999999999999999	No
ACX60_RS08040	WP_000957165.1	TC.SULP	sodium-independent anion transporter	0.939128	0.189341	0.0215774	77	0.986051	0.134102	0.0158041	72	0.964857	0.187099	0.0211848	78	0.04692	0.02705	0.084869	>0.999999999999999	No	0.02573	0.03024	0.39614	>0.999999999999999	No
ACX60_RS08045	WP_000332532.1		hypothetical protein	1.0139	0.190488	0.0359988	28	1.00154	0.152001	0.0310271	24	0.998855	0.213918	0.0419528	26	-0.01236	0.04836	0.799349	>0.999999999999999	No	-0.01505	0.05504	0.785651	>0.999999999999999	No
ACX60_RS08050	WP_001032866.1	gcd	quinoprotein glucose dehydrogenase	0.97198	0.165024	0.0146435	127	0.95427	0.183306	0.0163302	126	0.951383	0.207297	0.0189235	120	-0.01771	0.02193	0.419982	>0.999999999999999	No	-0.0206	0.02378	0.387158	>0.999999999999999	No
ACX60_RS08055	WP_000120225.1		universal stress protein	1.02881	0.161959	0.0449194	13	1.01829	0.0953974	0.025496	14	1.03229	0.114273	0.0285682	16	-0.01052	0.05069	0.837282	>0.999999999999999	No	0.00348	0.05135	0.946474	>0.999999999999999	No
ACX60_RS08060	WP_000203149.1		GGDEF domain-containing protein	0.932555	0.230217	0.0234964	96	0.957546	0.243725	0.0241323	102	0.969522	0.241033	0.0238658	102	0.02499	0.03374	0.459777	>0.999999999999999	No	0.03697	0.03354	0.271706	>0.999999999999999	No
ACX60_RS08065	WP_001129188.1		hypothetical protein	0.943986	0.219177	0.0730589	9	1.01694	0.176004	0.0556572	10	1.02427	0.199668	0.0665561	9	0.07296	0.09074	0.432507	>0.999999999999999	No	0.08029	0.09883	0.428507	>0.999999999999999	No
ACX60_RS08070	WP_000163427.1		MarR family transcriptional regulator	1.00267	0.180746	0.0289425	39	0.99313	0.242541	0.0409969	35	1.04414	0.217758	0.0362931	36	-0.009537	0.0494	0.847462	>0.999999999999999	No	0.04147	0.04608	0.370995	>0.999999999999999	No
ACX60_RS08075	WP_001192464.1	PTS-Fru-EIIC, fruA	PTS fructose transporter subunit IIBC	0.990624	0.143523	0.015947	81	0.978573	0.178542	0.019838	81	0.975146	0.166506	0.0188531	78	-0.01205	0.02545	0.636512	>0.999999999999999	No	-0.01548	0.02462	0.530533	>0.999999999999999	No
ACX60_RS08080	WP_001062809.1	fruK	1-phosphofructokinase	0.921748	0.192684	0.0393314	24	0.971788	0.200079	0.042657	22	0.980661	0.252316	0.0526115	23	0.05004	0.05793	0.392338	>0.999999999999999	No	0.05891	0.06531	0.371849	>0.999999999999999	No
ACX60_RS08085	WP_000880350.1	PTS-EI.PTSI, ptsI	PTS fructose transporter subunit IIA	0.963164	0.244952	0.0200002	150	0.968522	0.242493	0.0199328	148	0.94363	0.27503	0.0234974	137	0.005358	0.02824	0.84965	>0.999999999999999	No	-0.01953	0.0307	0.525037	>0.999999999999999	No
ACX60_RS08090	WP_000361720.1		alpha/beta hydrolase	0.93878	0.236705	0.0356846	44	0.941281	0.265099	0.0419159	40	0.890954	0.334222	0.0535184	39	0.0025	0.05475	0.963685	>0.999999999999999	No	-0.04783	0.06303	0.450218	>0.999999999999999	No
ACX60_RS08095	WP_049594887.1		membrane protein	0.912941	0.208378	0.0520944	16	0.868471	0.307955	0.0725856	18	0.882048	0.381321	0.0898781	18	-0.04447	0.09138	0.629837	>0.999999999999999	No	-0.03089	0.1073	0.775355	>0.999999999999999	No
ACX60_RS08100	WP_000949688.1		membrane protein	1.01381	0.09823	0.0327433	9	1.00859	0.214882	0.0716273	9	1.05957	0.234235	0.0740715	10	-0.00522	0.07876	0.947972	>0.999999999999999	No	0.04576	0.08421	0.593889	>0.999999999999999	No
ACX60_RS08105	WP_000838057.1		hypothetical protein	0.968803	0.138504	0.0326456	18	0.924642	0.331979	0.0805168	17	1.03233	0.328322	0.0773863	18	-0.04416	0.0851	0.607279	>0.999999999999999	No	0.06353	0.08399	0.454626	>0.999999999999999	No
ACX60_RS08110	WP_001186685.1	TC.LIVCS	branched-chain amino acid transporter 2 carrier protein BrnQ	0.963628	0.204042	0.0243876	70	0.970261	0.206644	0.0254361	66	0.977128	0.195264	0.023507	69	0.006633	0.03523	0.850919	>0.999999999999999	No	0.0135	0.03388	0.690931	>0.999999999999999	No
ACX60_RS08115	WP_001202782.1	map	type I methionyl aminopeptidase	0.965577	0.204267	0.0283268	52	0.886649	0.290864	0.0407291	51	0.93128	0.289574	0.040952	50	-0.07893	0.04945	0.113562	>0.999999999999999	No	-0.0343	0.04946	0.489689	>0.999999999999999	No
ACX60_RS08120	WP_000954520.1		LysR family transcriptional regulator	0.964734	0.143556	0.023926	36	0.956153	0.216022	0.0394401	30	0.979291	0.208556	0.0374577	31	-0.008581	0.04451	0.847723	>0.999999999999999	No	0.01456	0.04326	0.737582	>0.999999999999999	No
ACX60_RS08125	WP_000121842.1		hypothetical protein	0.904209	0.221947	0.0701858	10	0.881372	0.214069	0.0713563	9	0.876036	0.212225	0.0707416	9	-0.02284	0.1003	0.822589	>0.999999999999999	No	-0.02817	0.0999	0.781342	>0.999999999999999	No
ACX60_RS08130	WP_000138830.1	grxD, GLRX5	monothiol glutaredoxin, Grx4 family	0.684786	0.339135	0.102253	11	0.707497	0.262148	0.0873826	9	0.751229	0.298443	0.105516	8	0.02271	0.1381	0.87123	>0.999999999999999	No	0.06644	0.1501	0.663562	>0.999999999999999	No
ACX60_RS08135	WP_000129946.1	argD	acetylornithine aminotransferase	0.979797	0.207559	0.0265753	61	0.963398	0.177558	0.0231161	59	0.939709	0.212307	0.0286275	55	-0.0164	0.03531	0.643223	>0.999999999999999	No	-0.04009	0.03902	0.306362	>0.999999999999999	No
ACX60_RS08140	WP_000156920.1		histidine kinase	0.958545	0.166867	0.0364133	21	0.953008	0.217483	0.0463674	22	0.965918	0.295935	0.0591871	25	-0.005537	0.05932	0.92609	>0.999999999999999	No	0.007373	0.07276	0.919751	>0.999999999999999	No
ACX60_RS08145	WP_000264360.1		hypothetical protein	0.976541	0.0595062	0.0153644	15	1.00372	0.0543165	0.0140245	15	0.949264	0.120868	0.0302171	16	0.02718	0.0208	0.201946	>0.999999999999999	No	-0.02728	0.0346	0.436824	>0.999999999999999	No
ACX60_RS08150	WP_000616034.1		hypothetical protein	1.00929	0.161362	0.0537873	9	0.986016	0.167804	0.0559346	9	1.03839	0.075644	0.0252147	9	-0.02327	0.0776	0.768135	>0.999999999999999	No	0.0291	0.0594	0.630839	>0.999999999999999	No
ACX60_RS08155	WP_000185571.1		hypothetical protein	0.981685	0.0835063	0.0163769	26	0.995853	0.0808009	0.0172268	22	0.972128	0.174729	0.0372523	22	0.01417	0.02384	0.555155	>0.999999999999999	No	-0.009558	0.03857	0.805393	>0.999999999999999	No
ACX60_RS08160	WP_000955083.1		hypothetical protein	0.970152	0.158506	0.0373603	18	0.999167	0.103657	0.0251404	17	1.0009	0.0934315	0.0226605	17	0.02901	0.04557	0.528671	>0.999999999999999	No	0.03075	0.04432	0.492718	>0.999999999999999	No
ACX60_RS08165	WP_001187342.1	ftsY	signal recognition particle-docking protein FtsY	0.1	X	X		0.1	X	X		0.1	X	X
ACX60_RS08170	WP_000102943.1	K07078	oxidoreductase	0.990819	0.232611	0.0474816	24	0.948347	0.213176	0.0444502	23	0.910352	0.284896	0.0594049	23	-0.04247	0.06516	0.517859	>0.999999999999999	No	-0.08047	0.07572	0.293582	>0.999999999999999	No
ACX60_RS08175	WP_000175347.1	K09909	hypothetical protein	1.03175	0.2135	0.0329438	42	0.975563	0.249309	0.0409862	37	1.04042	0.229851	0.0358967	41	-0.05619	0.05207	0.28393	>0.999999999999999	No	0.008671	0.04868	0.859074	>0.999999999999999	No
ACX60_RS08180	WP_000593799.1		acetyltransferase	0.988389	0.0671297	0.0143121	22	0.962487	0.0873614	0.0195346	20	0.991474	0.142032	0.0309939	21	-0.0259	0.02391	0.285243	>0.999999999999999	No	0.003086	0.03363	0.927335	>0.999999999999999	No
ACX60_RS08185	WP_000179560.1		hypothetical protein	0.982554	0.0590104	0.0263902	5	0.970625	0.142538	0.0637448	5	0.916648	0.189927	0.0849378	5	-0.01193	0.06899	0.867015	>0.999999999999999	No	-0.06591	0.08894	0.479877	>0.999999999999999	No
ACX60_RS08190	WP_000270276.1	cydX	membrane protein	1.09286	0	0	1	1.13983	0	0	1	1.20014	0	0	1	0.04697					0.1073
ACX60_RS08195	WP_000575166.1	cydB	cytochrome d ubiquinol oxidase subunit II	0.954692	0.201728	0.0300718	45	0.981838	0.18681	0.0275437	46	0.941167	0.177012	0.0273136	42	0.02715	0.04074	0.506972	>0.999999999999999	No	-0.01352	0.04081	0.741149	>0.999999999999999	No
ACX60_RS08200	WP_000622640.1	cydA	cytochrome bd-II oxidase subunit 1	0.990694	0.20627	0.0230617	80	0.980928	0.207181	0.0239232	75	0.94538	0.27269	0.031076	77	-0.009766	0.03322	0.769206	>0.999999999999999	No	-0.04531	0.0385	0.240962	>0.999999999999999	No
ACX60_RS08205	WP_000053889.1		hypothetical protein	1.01678	0.0265906	0.0188024	2	1.05699	0.00579761	0.00409953	2	1.07294	0.071347	0.05045	2	0.04021	0.01924	0.171861	>0.999999999999999	No	0.05615	0.05384	0.406484	>0.999999999999999	No
ACX60_RS08210	WP_000753034.1		membrane protein	0.951844	0.160895	0.0237226	46	0.934467	0.202263	0.029822	46	0.9083	0.264912	0.0386413	47	-0.01738	0.03811	0.649481	>0.999999999999999	No	-0.04354	0.04557	0.341833	>0.999999999999999	No
ACX60_RS08215	WP_049594827.1		hypothetical protein	0.839265	0.295774	0.0853826	12	0.919633	0.164418	0.0519937	10	0.928986	0.195787	0.0565189	12	0.08037	0.1051	0.453498	>0.999999999999999	No	0.08972	0.1024	0.390373	>0.999999999999999	No
ACX60_RS08220	WP_000246666.1		sugar kinase	0.92718	0.181813	0.0245157	55	0.88139	0.271257	0.0376165	52	0.848702	0.258851	0.0366071	50	-0.04579	0.04442	0.30498	>0.999999999999999	No	-0.07848	0.04334	0.0731259	0.967682	No
ACX60_RS08225	WP_000831249.1	fiu	fatty-acyl-CoA synthase	1.00205	0.14564	0.0152673	91	1.0012	0.146646	0.0151254	94	0.988813	0.196354	0.0202524	94	-0.0008547	0.02149	0.968323	>0.999999999999999	No	-0.01324	0.02548	0.60407	>0.999999999999999	No
ACX60_RS08230	WP_000215280.1	PITRM1, PreP, CYM1	peptidase M16	0.928425	0.245069	0.0219196	125	0.939478	0.23454	0.0213218	121	0.954634	0.265421	0.0235523	127	0.01105	0.0306	0.718254	>0.999999999999999	No	0.02621	0.03219	0.416362	>0.999999999999999	No
ACX60_RS08235	WP_000885655.1	pldA	phospholipase	0.999222	0.159837	0.025929	38	1.02092	0.295163	0.0491938	36	1.01114	0.169806	0.0295595	33	0.02169	0.05478	0.693268	>0.999999999999999	No	0.01192	0.03915	0.761769	>0.999999999999999	No
ACX60_RS08240	WP_000053911.1	trkH, trkG, ktrB	potassium uptake protein (TrkH)	0.960339	0.195072	0.0201201	94	0.962692	0.208537	0.0213955	95	0.941551	0.273936	0.0279585	96	0.002353	0.02938	0.93626	>0.999999999999999	No	-0.01879	0.03456	0.587392	>0.999999999999999	No
ACX60_RS08245	WP_001983728.1	trkA, ktrA	potassium transporter TrkA	0.986932	0.135892	0.0261525	27	0.995808	0.106014	0.0200348	28	1.00344	0.17867	0.03504	26	0.008876	0.0328	0.787722	>0.999999999999999	No	0.01651	0.0435	0.705826	>0.999999999999999	No
ACX60_RS08250	WP_000952789.1	E4.3.1.19, ilvA, tdcB	PLP-dependent threonine dehydratase	0.948824	0.213941	0.0293871	53	0.987877	0.220789	0.0303278	53	0.995177	0.20169	0.0269519	56	0.03905	0.04223	0.357237	>0.999999999999999	No	0.04635	0.03981	0.246865	>0.999999999999999	No
ACX60_RS08255	WP_000061057.1	rpiA	ribose-5-phosphate isomerase	0.1	X	X		0.1	X	X		0.1	X	X
ACX60_RS08260	WP_000110630.1	K07043	hypothetical protein	0.928268	0.144815	0.0308746	22	0.980009	0.0921236	0.0192091	23	0.95016	0.202553	0.0405106	25	0.05174	0.03601	0.158037	>0.999999999999999	No	0.02189	0.05202	0.675882	>0.999999999999999	No
ACX60_RS08265	WP_000886879.1		hypothetical protein	0.949203	0.193666	0.0201911	92	0.962322	0.155725	0.0171969	82	0.965588	0.206816	0.0220467	88	0.01312	0.02685	0.625783	>0.999999999999999	No	0.01639	0.02985	0.583767	>0.999999999999999	No
ACX60_RS08270	WP_000626439.1	argC	N-acetyl-gamma-glutamyl-phosphate reductase	0.94813	0.188662	0.0369996	26	0.978554	0.154277	0.0302563	26	0.996767	0.186866	0.0366473	26	0.03042	0.0478	0.527327	>0.999999999999999	No	0.04864	0.05208	0.354821	>0.999999999999999	No
ACX60_RS08275	WP_001181536.1		hypothetical protein	0.982289	0.186741	0.0366229	26	0.99214	0.227483	0.0454966	25	1.01062	0.263858	0.0550182	23	0.009851	0.05818	0.866237	>0.999999999999999	No	0.02833	0.06473	0.663617	>0.999999999999999	No
ACX60_RS08280	WP_001260033.1	clpS	ATP-dependent Clp protease adaptor ClpS	0.995636	0.194003	0.045727	18	0.950329	0.0816881	0.0210918	15	0.947253	0.105671	0.0249068	18	-0.04531	0.05377	0.405883	>0.999999999999999	No	-0.04838	0.05207	0.359339	>0.999999999999999	No
ACX60_RS08285	WP_000952702.1	clpA	ATP-dependent Clp protease ATP-binding subunit ClpA	0.922828	0.150647	0.0171678	77	0.839629	0.20724	0.0244234	72	0.795094	0.234637	0.0274622	73	-0.0832	0.02954	0.00552886	0.596132	No	-0.1277	0.03203	0.000104251	0.00989432	Yes
ACX60_RS08290	WP_000904308.1	TC.SMR3	hypothetical protein	0.97451	0.218217	0.0563433	15	0.96875	0.221904	0.0593063	14	0.995288	0.267578	0.0715133	14	-0.005759	0.08175	0.944356	>0.999999999999999	No	0.02078	0.09039	0.819926	>0.999999999999999	No
ACX60_RS08295	WP_000993014.1	E2.5.1.54, aroF, aroG, aroH	phospho-2-dehydro-3-deoxyheptonate aldolase	1.00399	0.108088	0.0211979	26	1.01392	0.158764	0.0331046	23	0.995598	0.144248	0.0294444	24	0.009924	0.03842	0.797293	>0.999999999999999	No	-0.008394	0.03587	0.815962	>0.999999999999999	No
ACX60_RS08300	WP_001147226.1		peroxidase	1.01386	0.272743	0.0402138	46	0.99623	0.219996	0.0335491	43	0.955929	0.266881	0.0402339	44	-0.01763	0.05275	0.739039	>0.999999999999999	No	-0.05793	0.05691	0.311531	>0.999999999999999	No
ACX60_RS08305	WP_000056571.1		hypothetical protein	0.943365	0.279406	0.0465676	36	0.881143	0.254123	0.044923	32	0.923655	0.267455	0.0488303	30	-0.06222	0.06507	0.342448	>0.999999999999999	No	-0.01971	0.06775	0.772042	>0.999999999999999	No
ACX60_RS08310	WP_000061158.1	fadH	NADPH-dependent 2,4-dienoyl-CoA reductase	0.940408	0.233637	0.0261214	80	0.973247	0.238224	0.0273261	76	0.968474	0.253228	0.028858	77	0.03284	0.03778	0.386126	>0.999999999999999	No	0.02807	0.03886	0.471295	>0.999999999999999	No
ACX60_RS08315	WP_000171423.1		polyketide cyclase	0.951185	0.12521	0.0279979	20	0.990443	0.177708	0.0397366	20	0.939046	0.160642	0.0368538	19	0.03926	0.04861	0.424336	>0.999999999999999	No	-0.01214	0.04599	0.793267	>0.999999999999999	No
ACX60_RS08320	WP_000266299.1		hypothetical protein	0.953871	0.0788561	0.014163	31	0.944597	0.133957	0.0240595	31	0.965222	0.123858	0.0222455	31	-0.009274	0.02792	0.740904	>0.999999999999999	No	0.01135	0.02637	0.668424	>0.999999999999999	No
ACX60_RS08325	WP_000513052.1	K07019	hypothetical protein	0.998299	0.0835997	0.0145528	33	0.988651	0.0932406	0.0164828	32	0.974229	0.18732	0.0331139	32	-0.009648	0.02195	0.661788	>0.999999999999999	No	-0.02407	0.03579	0.503768	>0.999999999999999	No
ACX60_RS08330	WP_000844947.1	K07044	metal-dependent hydrolase	0.927968	0.231502	0.0327393	50	0.990843	0.288921	0.0404571	51	0.971261	0.167581	0.0247085	46	0.06287	0.05216	0.2309	>0.999999999999999	No	0.04329	0.04156	0.300221	>0.999999999999999	No
ACX60_RS08335	WP_001284535.1		hypothetical protein	1.01668	0.0767833	0.0313467	6	1.05504	0.0543785	0.0221999	6	1.02869	0.148864	0.0607736	6	0.03836	0.03841	0.341515	>0.999999999999999	No	0.01201	0.06838	0.864122	>0.999999999999999	No
ACX60_RS08340	WP_000148658.1	pyrG, CTPS	CTP synthetase	0.1	X	X		0.1	X	X		0.1	X	X
ACX60_RS08345	WP_000080538.1	kdsA	2-dehydro-3-deoxyphosphooctonate aldolase	0.1	X	X		0.1	X	X		0.1	X	X
ACX60_RS08350	WP_000078452.1	ENO, eno	enolase	0.1	X	X	1	0.1	X	X	1	0.211167	0	0	1
ACX60_RS08355	WP_000366082.1		hypothetical protein	0.992915	0.198992	0.0397983	25	1.01309	0.283527	0.0556041	26	1.00516	0.316916	0.0633833	25	0.02018	0.06885	0.770692	>0.999999999999999	No	0.01225	0.07484	0.870699	>0.999999999999999	No
ACX60_RS08360	WP_000895057.1	ftsB	hypothetical protein	0.88275	1.11022e-16	1.11022e-16	1	0.900667	1.11022e-16	1.11022e-16	1	1.05573	0	0	1	0.01792					0.173
ACX60_RS08365	WP_001216207.1	ispD	2-C-methyl-D-erythritol 4-phosphate cytidylyltransferase	0.1	X	X		0.1	X	X		0.1	X	X
ACX60_RS08370	WP_000565984.1	pcaI	3-oxoadipate CoA-transferase subunit A	0.963825	0.15864	0.0330788	23	0.982213	0.214635	0.0457603	22	0.960354	0.223607	0.0476731	22	0.01839	0.05609	0.744617	>0.999999999999999	No	-0.00347	0.05759	0.95223	>0.999999999999999	No
ACX60_RS08375	WP_000121790.1	pcaJ	3-oxoadipate CoA-transferase subunit B	0.918213	0.421583	0.0967178	19	0.927914	0.415771	0.0979981	18	1.09977	0.305793	0.0701537	19	0.009701	0.1377	0.944255	>0.999999999999999	No	0.1816	0.1195	0.137359	>0.999999999999999	No
ACX60_RS08380	WP_005135170.1		3-oxoadipyl-CoA thiolase	1.06893	0.265249	0.0553082	23	1.02231	0.149997	0.0299995	25	1.02347	0.255243	0.0510486	25	-0.04662	0.06155	0.452696	>0.999999999999999	No	-0.04546	0.07514	0.548156	>0.999999999999999	No
ACX60_RS08385	WP_000080966.1	pcaB	3-carboxy-cis,cis-muconate cycloisomerase	0.996483	0.219992	0.0288864	58	0.969559	0.226812	0.0297819	58	0.969022	0.237289	0.032291	54	-0.02692	0.04149	0.517694	>0.999999999999999	No	-0.02746	0.04321	0.526387	>0.999999999999999	No
ACX60_RS08390	WP_000814775.1	pcaD	3-oxoadipate enol-lactonase	0.89745	0.298118	0.0796754	14	0.973986	0.232814	0.0645711	13	0.895837	0.275952	0.0765354	13	0.07654	0.1035	0.466578	>0.999999999999999	No	-0.001613	0.1108	0.988501	>0.999999999999999	No
ACX60_RS08395	WP_000168125.1	pcaK	4-hydroxybenzoate transporter	0.952516	0.297573	0.0510334	34	0.905623	0.300832	0.0523682	33	0.88002	0.399642	0.0706474	32	-0.04689	0.07311	0.52352	>0.999999999999999	No	-0.0725	0.08639	0.404482	>0.999999999999999	No
ACX60_RS08400	WP_000997505.1	pcaC	4-carboxymuconolactone decarboxylase	0.979209	0.0552663	0.0166634	11	0.976927	0.0446525	0.0141203	10	1.01828	0.168813	0.0533834	10	-0.002282	0.02207	0.918724	>0.999999999999999	No	0.03907	0.0537	0.475752	>0.999999999999999	No
ACX60_RS08405	WP_000077916.1	pcaH	protocatechuate 3,4-dioxygenase subunit beta	0.992544	0.106251	0.0257696	17	0.975764	0.178939	0.0421762	18	0.998998	0.126962	0.0277053	21	-0.01678	0.05013	0.739925	>0.999999999999999	No	0.006454	0.03857	0.868025	>0.999999999999999	No
ACX60_RS08410	WP_001067206.1	pcaG	protocatechuate 3,4-dioxygenase subunit alpha	0.930067	0.213659	0.0419019	26	0.910984	0.257806	0.0515613	25	0.967408	0.243252	0.0468139	27	-0.01908	0.06619	0.774343	>0.999999999999999	No	0.03734	0.06298	0.555892	>0.999999999999999	No
ACX60_RS08415	WP_001056527.1	aroD	3-dehydroquinase	0.930062	0.175906	0.0530377	11	0.969268	0.0887494	0.028065	10	1.00875	0.0855994	0.0270689	10	0.03921	0.06182	0.533504	>0.999999999999999	No	0.07869	0.06141	0.215533	>0.999999999999999	No
ACX60_RS08420	WP_000209786.1	quiC	3-dehydroshikimate dehydratase	0.978616	0.164701	0.0196856	70	0.928445	0.240438	0.0295959	66	0.927116	0.244385	0.0305481	64	-0.05017	0.03517	0.155997	>0.999999999999999	No	-0.0515	0.03573	0.151863	>0.999999999999999	No
ACX60_RS08425	WP_001134236.1	oprB	porin	0.987862	0.189238	0.0252879	56	0.98591	0.193855	0.0256767	57	0.966464	0.221775	0.0299041	55	-0.001952	0.03605	0.956909	>0.999999999999999	No	-0.0214	0.03911	0.585371	>0.999999999999999	No
ACX60_RS08430	WP_000004224.1	quiA	quinate dehydrogenase	0.944051	0.244769	0.0226289	117	0.93371	0.243305	0.0235212	107	0.96892	0.223874	0.0211541	112	-0.01034	0.03265	0.751743	>0.999999999999999	No	0.02487	0.03104	0.423822	>0.999999999999999	No
ACX60_RS08435	WP_001211835.1		hypothetical protein	0.929736	0.149754	0.0283008	28	0.892614	0.262526	0.0514855	26	0.925975	0.23786	0.0457761	27	-0.03712	0.05763	0.522331	>0.999999999999999	No	-0.003761	0.05339	0.944106	>0.999999999999999	No
ACX60_RS08440	WP_000095350.1	K07112	hypothetical protein	0.925341	0.241412	0.0448291	29	0.923609	0.315612	0.059645	28	0.930802	0.265591	0.0501919	28	-0.001732	0.07427	0.981477	>0.999999999999999	No	0.005461	0.06718	0.935507	>0.999999999999999	No
ACX60_RS08445	WP_000789135.1	K07112	hypothetical protein	0.993549	0.142362	0.0367577	15	1.00096	0.10367	0.0267676	15	1.00103	0.181436	0.0468467	15	0.007406	0.04547	0.871797	>0.999999999999999	No	0.007484	0.05955	0.900879	>0.999999999999999	No
ACX60_RS08450	WP_001187023.1		MBL fold metallo-hydrolase	0.980291	0.150941	0.0346281	19	0.988387	0.10428	0.024579	18	1.02449	0.109853	0.0258926	18	0.008096	0.04288	0.851348	>0.999999999999999	No	0.04419	0.04361	0.317819	>0.999999999999999	No
ACX60_RS08455	WP_000030967.1	pcaR	IclR family transcriptional regulator	0.897733	0.25822	0.0389282	44	0.96545	0.214206	0.0330526	42	0.938078	0.216965	0.0338842	41	0.06772	0.05129	0.190331	>0.999999999999999	No	0.04034	0.05193	0.439413	>0.999999999999999	No
ACX60_RS08460	WP_001059571.1		LysR family transcriptional regulator	0.971079	0.11587	0.018554	39	0.953585	0.124924	0.0208207	36	0.942147	0.202	0.0336667	36	-0.01749	0.0278	0.531177	>0.999999999999999	No	-0.02893	0.03766	0.444831	>0.999999999999999	No
ACX60_RS08465	WP_005135175.1		hypothetical protein	0.949462	0.120264	0.0175422	47	0.964511	0.165273	0.0243681	46	0.974389	0.249697	0.0360406	48	0.01505	0.02993	0.616251	>0.999999999999999	No	0.02493	0.04035	0.538233	>0.999999999999999	No
ACX60_RS08470	WP_000110884.1		aminoglycoside phosphotransferase	0.922707	0.28102	0.038601	53	0.947038	0.239489	0.0338688	50	0.960617	0.198677	0.0278203	51	0.02433	0.05159	0.638232	>0.999999999999999	No	0.03791	0.04789	0.43044	>0.999999999999999	No
ACX60_RS08475	WP_000208327.1		histidine phosphatase family protein	0.912159	0.181528	0.0370542	24	0.902113	0.179009	0.0373259	23	0.925867	0.212173	0.0452355	22	-0.01005	0.05261	0.849418	>0.999999999999999	No	0.01371	0.05807	0.814492	>0.999999999999999	No
ACX60_RS08480	WP_001140455.1		short chain dehydrogenase	0.941534	0.185316	0.0378274	24	0.941186	0.237132	0.0484044	24	0.961666	0.17352	0.0354197	24	-0.0003478	0.06143	0.995507	>0.999999999999999	No	0.02013	0.05182	0.69944	>0.999999999999999	No
ACX60_RS08485	WP_005135181.1	benP	hypothetical protein	0.942009	0.190175	0.0254132	56	0.957459	0.301849	0.0371551	66	0.963297	0.219091	0.0278246	62	0.01545	0.04665	0.741078	>0.999999999999999	No	0.02129	0.03796	0.575977	>0.999999999999999	No
ACX60_RS08490	WP_001076610.1		MFS transporter	0.951799	0.248182	0.0284685	76	0.967562	0.160668	0.0185524	75	0.977904	0.245015	0.027922	77	0.01576	0.03407	0.64431	>0.999999999999999	No	0.0261	0.03987	0.513655	>0.999999999999999	No
ACX60_RS08495	WP_000884020.1		MarR family transcriptional regulator	1.02515	0.12521	0.0395948	10	0.961387	0.0611022	0.0230945	7	1.02855	0.118576	0.0419231	8	-0.06377	0.05145	0.234254	>0.999999999999999	No	0.003393	0.05804	0.954102	>0.999999999999999	No
ACX60_RS08500	WP_001028549.1	E3.5.1.4, amiE	Glu-tRNA amidotransferase	0.873442	0.333967	0.0549038	37	0.884088	0.29035	0.0497945	34	0.893792	0.404973	0.0665771	37	0.01065	0.07456	0.886884	>0.999999999999999	No	0.02035	0.0863	0.814246	>0.999999999999999	No
ACX60_RS08505	WP_001038169.1	iacA	acyl-CoA dehydrogenase	0.884827	0.264682	0.0577584	21	0.885832	0.237696	0.0531503	20	0.841743	0.301822	0.0692428	19	0.001005	0.0787	0.989874	>0.999999999999999	No	-0.04308	0.08957	0.633259	>0.999999999999999	No
ACX60_RS08510	WP_000387550.1		hypothetical protein	1.04709	0.0922112	0.0266191	12	0.990002	0.137356	0.0434358	10	0.959208	0.206605	0.0653344	10	-0.05709	0.04913	0.258919	>0.999999999999999	No	-0.08788	0.06617	0.19911	>0.999999999999999	No
ACX60_RS08515	WP_000130495.1		hypothetical protein	0.997828	0.0949447	0.0316482	9	0.961961	0.0960151	0.0303627	10	1.03813	0.0946927	0.0315642	9	-0.03587	0.04389	0.425062	>0.999999999999999	No	0.0403	0.0447	0.380602	>0.999999999999999	No
ACX60_RS08520	WP_049594828.1		Rieske (2Fe-2S) protein	0.94188	0.234077	0.0442365	28	0.93519	0.159208	0.0306396	27	0.968642	0.314614	0.0574405	30	-0.00669	0.05418	0.90219	>0.999999999999999	No	0.02676	0.07324	0.716169	>0.999999999999999	No
ACX60_RS08525	WP_001056937.1		aromatic-ring-hydroxylating dioxygenase subunit beta	0.964612	0.136177	0.0248625	30	0.929949	0.230844	0.0428667	29	0.969914	0.204063	0.0378936	29	-0.03466	0.04914	0.483467	>0.999999999999999	No	0.005302	0.04502	0.90667	>0.999999999999999	No
ACX60_RS08530	WP_000815905.1	fabG	3-oxoacyl-ACP reductase	1.00757	0.0996725	0.0222874	20	0.979329	0.140985	0.0307654	21	0.959497	0.250529	0.05602	20	-0.02824	0.03831	0.465405	>0.999999999999999	No	-0.04807	0.06029	0.430196	>0.999999999999999	No
ACX60_RS08535	WP_000210282.1		Vanillate O-demethylase oxidoreductase	0.965325	0.24209	0.0427958	32	0.983979	0.23541	0.0437146	29	0.960092	0.329563	0.0573696	33	0.01865	0.06126	0.761819	>0.999999999999999	No	-0.005233	0.07191	0.942212	>0.999999999999999	No
ACX60_RS08540	WP_001101825.1		flavin oxidoreductase	1.00478	0.275204	0.0561759	24	0.944559	0.242182	0.0504984	23	1.01474	0.256465	0.0512929	25	-0.06022	0.07575	0.430749	>0.999999999999999	No	0.009959	0.07596	0.896247	>0.999999999999999	No
ACX60_RS08545	WP_001077865.1		AraC family transcriptional regulator	0.919124	0.328476	0.0796672	17	1.02261	0.27443	0.0629585	19	1.01775	0.289602	0.0664393	19	0.1035	0.1005	0.310488	>0.999999999999999	No	0.09862	0.103	0.345042	>0.999999999999999	No
ACX60_RS08550	WP_001231347.1	AOC3, AOC2, tynA	tyramine oxidase	0.983477	0.185064	0.0190879	94	0.963095	0.206564	0.0213055	94	0.952675	0.238804	0.024897	92	-0.02038	0.02861	0.477041	>0.999999999999999	No	-0.0308	0.03129	0.326174	>0.999999999999999	No
ACX60_RS08555	WP_000792924.1		hypothetical protein	0.969229	0.184119	0.0260383	50	0.971952	0.201307	0.0293636	47	0.997586	0.205208	0.0305905	45	0.002723	0.03914	0.944669	>0.999999999999999	No	0.02836	0.03994	0.479499	>0.999999999999999	No
ACX60_RS08560	WP_000005756.1	feaB	NAD-dependent phenylacetaldehyde dehydrogenase	0.894194	0.228582	0.040408	32	0.967648	0.199518	0.0358345	31	0.915877	0.254864	0.0450541	32	0.07345	0.05413	0.179754	>0.999999999999999	No	0.02168	0.06052	0.721347	>0.999999999999999	No
ACX60_RS08565	WP_000935114.1	E3.5.1.11	penicillin G amidase	0.98191	0.188699	0.0161808	136	0.983137	0.186567	0.0164263	129	0.983126	0.214896	0.0189943	128	0.001227	0.02306	0.9576	>0.999999999999999	No	0.001216	0.02485	0.961003	>0.999999999999999	No
ACX60_RS08570	WP_001138968.1	pcaD	3-oxoadipate enol-lactonase	0.958948	0.270864	0.067716	16	0.990376	0.121616	0.0325032	14	1.00536	0.100594	0.0243977	17	0.03143	0.07864	0.692435	>0.999999999999999	No	0.04642	0.07029	0.513905	>0.999999999999999	No
ACX60_RS08575	WP_005135190.1		3-oxoadipyl-CoA thiolase	0.916847	0.268074	0.044679	36	0.914659	0.281616	0.0456841	38	0.838213	0.359265	0.0590628	37	-0.002188	0.06399	0.972814	>0.999999999999999	No	-0.07863	0.07435	0.293824	>0.999999999999999	No
ACX60_RS08580	WP_005135192.1	pcaJ	3-oxoadipate CoA-transferase subunit B	0.935933	0.32954	0.064628	26	0.986715	0.335594	0.0715489	22	0.831652	0.361579	0.0753944	23	0.05078	0.09627	0.600371	>0.999999999999999	No	-0.1043	0.09873	0.296267	>0.999999999999999	No
ACX60_RS08585	WP_000566012.1	pcaI	3-oxoadipate CoA-transferase subunit A	0.961528	0.168329	0.0396756	18	0.906229	0.153673	0.0372712	17	0.867917	0.342348	0.0830317	17	-0.0553	0.05458	0.318365	>0.999999999999999	No	-0.09361	0.09038	0.307864	>0.999999999999999	No
ACX60_RS08590	WP_001081619.1	catA	catechol 1,2-dioxygenase	0.987936	0.230033	0.0318999	52	0.968875	0.262043	0.0374346	49	0.977213	0.218752	0.0319082	47	-0.01906	0.04899	0.698066	>0.999999999999999	No	-0.01072	0.04523	0.813118	>0.999999999999999	No
ACX60_RS08595	WP_000897235.1	catC	muconolactone Delta-isomerase	0.930833	0.310321	0.0693899	20	0.917946	0.312809	0.0758673	17	0.939879	0.239001	0.0617099	15	-0.01289	0.1027	0.900901	>0.999999999999999	No	0.009046	0.09641	0.92582	>0.999999999999999	No
ACX60_RS08600	WP_001986121.1	catB	muconate cycloisomerase	1.0171	0.148719	0.021032	50	0.972844	0.164821	0.0245701	45	0.959598	0.263882	0.0389073	46	-0.04425	0.03217	0.172219	>0.999999999999999	No	-0.0575	0.04327	0.187165	>0.999999999999999	No
ACX60_RS08605	WP_000423293.1	catM	LysR family transcriptional regulator	0.931768	0.201443	0.037407	29	0.99721	0.277218	0.0475425	34	0.971559	0.211026	0.0406121	27	0.06544	0.06202	0.295512	>0.999999999999999	No	0.03979	0.05512	0.473489	>0.999999999999999	No
ACX60_RS08610	WP_001226550.1		hypothetical protein	0.970974	0.230092	0.040675	32	0.990596	0.152234	0.027342	31	0.935692	0.209925	0.0371099	32	0.01962	0.04932	0.692141	>0.999999999999999	No	-0.03528	0.05506	0.524022	>0.999999999999999	No
ACX60_RS08615	WP_000029961.1		GntR family transcriptional regulator	0.945015	0.0570948	0.0138475	17	0.970384	0.0618543	0.0150019	17	0.976688	0.169444	0.0399384	18	0.02537	0.02042	0.223043	>0.999999999999999	No	0.03167	0.04327	0.46937	>0.999999999999999	No
ACX60_RS08620	WP_001060808.1	K13875, araC	dihydroxy-acid dehydratase	0.971888	0.258972	0.0311766	69	0.95768	0.274829	0.0351882	61	0.947132	0.268174	0.0343362	61	-0.01421	0.04684	0.762136	>0.999999999999999	No	-0.02476	0.04628	0.593623	>0.999999999999999	No
ACX60_RS08625	WP_000345069.1		MFS transporter	1.02332	0.189309	0.0307099	38	1.01027	0.194976	0.0324959	36	1.01638	0.20832	0.0357266	34	-0.01305	0.04468	0.770976	>0.999999999999999	No	-0.006944	0.04686	0.882624	>0.999999999999999	No
ACX60_RS08630	WP_001165788.1		GguC protein	0.962362	0.183325	0.0261892	49	0.942763	0.194576	0.0283819	47	0.931175	0.246534	0.0359606	47	-0.0196	0.03857	0.612548	>0.999999999999999	No	-0.03119	0.04422	0.482357	>0.999999999999999	No
ACX60_RS08635	WP_000234449.1	aldH	2,5-dioxovalerate dehydrogenase/2-oxoglutarate semialdehyde dehydrogenase	0.995361	0.238768	0.0321954	55	0.96071	0.2443	0.0338783	52	0.969101	0.245175	0.0336774	53	-0.03465	0.04671	0.45981	>0.999999999999999	No	-0.02626	0.04657	0.574011	>0.999999999999999	No
ACX60_RS08640	WP_000351947.1		hypothetical protein	0.955315	0.204507	0.0323353	40	0.974394	0.233024	0.0373137	39	0.987057	0.216513	0.0346698	39	0.01908	0.04929	0.699778	>0.999999999999999	No	0.03174	0.04737	0.504831	>0.999999999999999	No
ACX60_RS08645	WP_000542605.1	cpo	alpha/beta hydrolase	1.03685	0.12669	0.0235258	29	0.976085	0.156144	0.03005	27	1.00214	0.1583	0.0284315	31	-0.06077	0.03788	0.114479	>0.999999999999999	No	-0.03471	0.03718	0.35438	>0.999999999999999	No
ACX60_RS08650	WP_000862295.1		2,4-dienoyl-CoA reductase	0.928	0.204557	0.0315638	42	0.979458	0.213779	0.0338014	40	0.953468	0.262339	0.0431283	37	0.05146	0.0462	0.268667	>0.999999999999999	No	0.02547	0.05262	0.629738	>0.999999999999999	No
ACX60_RS08655	WP_000180172.1		membrane protein	0.986302	0.218898	0.0341862	41	0.961456	0.289843	0.0452659	41	0.953972	0.276562	0.0421753	43	-0.02485	0.05672	0.66255	>0.999999999999999	No	-0.03233	0.05459	0.555332	>0.999999999999999	No
ACX60_RS08660	WP_001228605.1		dihydrofolate reductase	0.912533	0.216924	0.0626206	12	0.984743	0.314017	0.0870926	13	0.94829	0.216488	0.0624946	12	0.07221	0.1089	0.513728	>0.999999999999999	No	0.03576	0.08847	0.689985	>0.999999999999999	No
ACX60_RS08665	WP_000477543.1		dimethyl sulfoxide reductase subunit C	0.964184	0.0720662	0.0199876	13	0.97747	0.0889969	0.0246833	13	0.941386	0.204674	0.0567665	13	0.01329	0.03176	0.679428	>0.999999999999999	No	-0.0228	0.06018	0.708159	>0.999999999999999	No
ACX60_RS08670	WP_001026795.1		MerR family transcriptional regulator	0.953236	0.103636	0.0244272	18	0.981574	0.0870084	0.0211026	17	0.951425	0.253841	0.0567606	20	0.02834	0.03245	0.388759	>0.999999999999999	No	-0.001811	0.06423	0.977657	>0.999999999999999	No
ACX60_RS08675	WP_000044219.1		hypothetical protein	0.999989	0.0636	0.01272	25	1.03229	0.146892	0.0306292	23	1.01801	0.158584	0.0323708	24	0.0323	0.03221	0.321263	>0.999999999999999	No	0.01802	0.03426	0.601295	>0.999999999999999	No
ACX60_RS08680	WP_000044138.1	ndh	pyridine nucleotide-disulfide oxidoreductase	1.00681	0.196923	0.0328205	36	1.00512	0.207706	0.0351087	35	1.00853	0.2291	0.0398811	33	-0.001681	0.04802	0.972172	>0.999999999999999	No	0.001725	0.05131	0.973277	>0.999999999999999	No
ACX60_RS08685	WP_000323486.1		transcriptional regulator	0.982772	0.111592	0.0309502	13	1.03703	0.20736	0.0575113	13	1.02041	0.322853	0.0807133	16	0.05426	0.06531	0.41428	>0.999999999999999	No	0.03763	0.09405	0.692192	>0.999999999999999	No
ACX60_RS08690	WP_000155962.1		hydrolase	0.918492	0.233643	0.0306788	58	0.919885	0.283345	0.0378635	56	0.916859	0.292311	0.0380557	59	0.001394	0.04857	0.977159	>0.999999999999999	No	-0.001632	0.04897	0.973467	>0.999999999999999	No
ACX60_RS08695	WP_000113714.1		TetR family transcriptional regulator	1.00554	0.107145	0.0259864	17	1.03977	0.21258	0.0515583	17	0.973735	0.158641	0.0396604	16	0.03422	0.05774	0.557511	>0.999999999999999	No	-0.03181	0.04686	0.502357	>0.999999999999999	No
ACX60_RS08700	WP_001004589.1		transcriptional regulator	0.988645	0.0921802	0.0160465	33	1.02006	0.168493	0.0297857	32	0.998681	0.106326	0.0185091	33	0.03142	0.03355	0.352637	>0.999999999999999	No	0.01004	0.0245	0.683385	>0.999999999999999	No
ACX60_RS08705	WP_000190709.1		short-chain dehydrogenase	1.0368	0.121914	0.0215516	32	1.0079	0.151842	0.0281963	29	1.03653	0.166996	0.0310103	29	-0.0289	0.03511	0.413763	>0.999999999999999	No	-0.0002733	0.03719	0.994162	>0.999999999999999	No
ACX60_RS08710	WP_000272926.1		3-oxoacyl-ACP reductase	1.00533	0.0778294	0.0162286	23	1.00287	0.160115	0.0341366	22	1.0139	0.182685	0.0372904	24	-0.002459	0.03727	0.947693	>0.999999999999999	No	0.008571	0.04129	0.83648	>0.999999999999999	No
ACX60_RS08715	WP_000154574.1		3-hydroxyacyl-CoA dehydrogenase	0.992736	0.16504	0.0257749	41	0.953818	0.24221	0.0398191	37	0.94184	0.254316	0.0412555	38	-0.03892	0.04654	0.405644	>0.999999999999999	No	-0.0509	0.04789	0.291194	>0.999999999999999	No
ACX60_RS08720	WP_000164987.1		Nodulation protein N	0.955744	0.295001	0.0818185	13	0.859921	0.437724	0.121403	13	1.01933	0.451282	0.11652	15	-0.09582	0.1464	0.518994	>0.999999999999999	No	0.06359	0.1467	0.668207	>0.999999999999999	No
ACX60_RS08725	WP_000064139.1		acyl-CoA dehydrogenase	0.967704	0.160662	0.0192028	70	0.95939	0.200331	0.0250413	64	0.964136	0.20627	0.0251999	67	-0.008315	0.03125	0.790588	>0.999999999999999	No	-0.003569	0.03151	0.910002	>0.999999999999999	No
ACX60_RS08730	WP_005135203.1		hypothetical protein	0.950145	0.267152	0.0389681	47	0.960321	0.230971	0.0344311	45	0.992314	0.165553	0.0252466	43	0.01018	0.05217	0.845778	>0.999999999999999	No	0.04217	0.04737	0.375785	>0.999999999999999	No
ACX60_RS08735	WP_000166092.1	ACSL, fadD	long-chain-fatty-acid--CoA ligase	1.01327	0.145432	0.020776	49	1.03877	0.151562	0.0228489	44	1.01066	0.125591	0.0196141	41	0.0255	0.03081	0.410035	>0.999999999999999	No	-0.002608	0.02895	0.928408	>0.999999999999999	No
ACX60_RS08740	WP_005135204.1	TC.BASS	hypothetical protein	0.957408	0.0954256	0.0198976	23	0.998071	0.0548182	0.0116873	22	1.01082	0.0909472	0.0189638	23	0.04066	0.02334	0.0886424	>0.999999999999999	No	0.05341	0.02749	0.0584002	0.906981	No
ACX60_RS08745	WP_000225300.1		hypothetical protein	0.782062	0.30101	0.100337	9	0.884517	0.178414	0.0594714	9	0.91198	0.211552	0.0747949	8	0.1025	0.1166	0.392721	>0.999999999999999	No	0.1299	0.1278	0.32559	>0.999999999999999	No
ACX60_RS08750	WP_001180450.1		TetR family transcriptional regulator	0.9051	0.214074	0.071358	9	1.01644	0.126932	0.0423105	9	1.01665	0.0711641	0.0237214	9	0.1113	0.08296	0.198286	>0.999999999999999	No	0.1116	0.0752	0.15739	>0.999999999999999	No
ACX60_RS08755	WP_001179599.1		hypothetical protein	0.836491	0.331349	0.148184	5	1.02022	0.0735255	0.0300166	6	0.814803	0.380459	0.155322	6	0.1837	0.1378	0.215231	>0.999999999999999	No	-0.02169	0.2177	0.922816	>0.999999999999999	No
ACX60_RS08760	WP_000543946.1		hypothetical protein	1.00187	0.0979777	0.0282837	12	0.904545	0.273653	0.0758977	13	0.944472	0.282054	0.0782277	13	-0.09733	0.08365	0.256558	>0.999999999999999	No	-0.0574	0.08595	0.5109	>0.999999999999999	No
ACX60_RS08765	WP_001257128.1		hypothetical protein	1.02738	0.068453	0.0197607	12	0.974396	0.0965445	0.0291093	11	1.00462	0.0477554	0.0143988	11	-0.05298	0.03466	0.141258	>0.999999999999999	No	-0.02275	0.02484	0.369987	>0.999999999999999	No
ACX60_RS08770	WP_001055428.1		hypothetical protein	0.977806	0.087113	0.0224925	15	1.01657	0.115709	0.0320919	13	1.01873	0.108647	0.0301333	13	0.03877	0.03839	0.321931	>0.999999999999999	No	0.04092	0.037	0.278873	>0.999999999999999	No
ACX60_RS08775	WP_000938695.1		hypothetical protein	0.991554	0.0730399	0.0188588	15	0.994823	0.104807	0.0254196	17	1.02993	0.0663526	0.0165881	16	0.003269	0.03237	0.920224	>0.999999999999999	No	0.03838	0.02504	0.136115	>0.999999999999999	No
ACX60_RS08780	WP_000605044.1		hypothetical protein	0.990034	0.0742172	0.0280515	7	0.999766	0.0952587	0.0360044	7	1.00371	0.074404	0.0281221	7	0.009732	0.04564	0.834735	>0.999999999999999	No	0.01367	0.03972	0.736644	>0.999999999999999	No
ACX60_RS08785	WP_001084622.1		hypothetical protein	0.975707	0.0860569	0.0208719	17	0.978668	0.100079	0.0250196	16	1.00448	0.114989	0.0287474	16	0.002961	0.03243	0.92783	>0.999999999999999	No	0.02877	0.03521	0.420173	>0.999999999999999	No
ACX60_RS08790			hypothetical protein	0.967387	0.314145	0.118735	7	1.00394	0.30792	0.116383	7	0.786409	0.413625	0.168862	6	0.03655	0.1663	0.829687	>0.999999999999999	No	-0.181	0.2018	0.389069	>0.999999999999999	No
ACX60_RS08795	WP_025470163.1		hypothetical protein	0.884783	0	0	1	0.933869	0.0899643	0.0636143	2	0.980162	0.127297	0.0900123	2	0.04909	0.1102	0.733191	>0.999999999999999	No	0.09538	0.1559	0.650474	>0.999999999999999	No
ACX60_RS08800	WP_001038396.1		hypothetical protein	0.970474	0.118378	0.0236757	25	0.947316	0.278871	0.0569242	24	0.892889	0.306307	0.0638693	23	-0.02316	0.06076	0.704837	>0.999999999999999	No	-0.07759	0.066	0.24584	>0.999999999999999	No
ACX60_RS08805	WP_000786785.1		membrane protein	0.935585	0.200536	0.0258891	60	0.951623	0.237056	0.0306038	60	0.94353	0.223856	0.027982	64	0.01604	0.04009	0.689809	>0.999999999999999	No	0.007946	0.03826	0.83582	>0.999999999999999	No
ACX60_RS08810	WP_000995636.1		hydrolase	0.995195	0.123426	0.0237533	27	0.966007	0.158473	0.0299486	28	0.983547	0.165131	0.0312069	28	-0.02919	0.0384	0.450542	>0.999999999999999	No	-0.01165	0.03942	0.76881	>0.999999999999999	No
ACX60_RS08815	WP_000126041.1		hypothetical protein	0.914111	0.227916	0.0319146	51	0.981969	0.170036	0.0238098	51	0.958816	0.269094	0.0376806	51	0.06786	0.03982	0.0914453	>0.999999999999999	No	0.04471	0.04938	0.367464	>0.999999999999999	No
ACX60_RS08820	WP_000883496.1	K03710	GntR family transcriptional regulator	0.987135	0.114776	0.031833	13	1.02783	0.0942668	0.0261449	13	0.988234	0.119073	0.0343734	12	0.04069	0.04119	0.333098	>0.999999999999999	No	0.001099	0.04678	0.981464	>0.999999999999999	No
ACX60_RS08825	WP_000404158.1	K13874, araB	calcium-binding protein	0.949925	0.164083	0.0315778	27	0.967093	0.112437	0.0216384	27	0.975761	0.136928	0.025877	28	0.01717	0.03828	0.655669	>0.999999999999999	No	0.02584	0.04069	0.528208	>0.999999999999999	No
ACX60_RS08830	WP_000053789.1		MFS transporter	0.967719	0.203694	0.0285229	51	0.964325	0.213371	0.0301752	50	0.981339	0.230927	0.0317202	53	-0.003394	0.0415	0.934998	>0.999999999999999	No	0.01362	0.04276	0.750757	>0.999999999999999	No
ACX60_RS08835	WP_001054781.1		LysR family transcriptional regulator	1.0153	0.0820036	0.0211732	15	0.984284	0.0876249	0.0234187	14	0.979933	0.136738	0.0341844	16	-0.03102	0.0315	0.3335	>0.999999999999999	No	-0.03537	0.04085	0.393689	>0.999999999999999	No
ACX60_RS08840	WP_001166494.1	TC.BAT2	hypothetical protein	1.00096	0.0957661	0.0338584	8	0.969245	0.187121	0.0661574	8	0.951597	0.318381	0.112565	8	-0.03171	0.07432	0.676103	>0.999999999999999	No	-0.04936	0.1175	0.680929	>0.999999999999999	No
ACX60_RS08845	WP_000153882.1	TC.BAT2	membrane protein	0.998876	0.0846128	0.017643	23	1.00126	0.105863	0.0236717	20	0.968813	0.122948	0.0298193	17	0.00238	0.02906	0.935136	>0.999999999999999	No	-0.03006	0.03279	0.364997	>0.999999999999999	No
ACX60_RS08850	WP_000105395.1	emrA	hemolysin D	0.965209	0.25429	0.0442661	33	0.980724	0.236212	0.0417568	32	0.993772	0.235621	0.0410163	33	0.01552	0.06092	0.79981	>0.999999999999999	No	0.02856	0.06035	0.637599	>0.999999999999999	No
ACX60_RS08855	WP_001026281.1	emrB	MFS transporter	0.975704	0.173507	0.0208877	69	0.995923	0.176207	0.0213682	68	0.997576	0.16124	0.019411	69	0.02022	0.02988	0.499741	>0.999999999999999	No	0.02187	0.02851	0.444399	>0.999999999999999	No
ACX60_RS08860	WP_001278389.1		TetR family transcriptional regulator	0.967489	0.109831	0.0258875	18	0.989759	0.101602	0.0233092	19	0.968142	0.101121	0.0245254	17	0.02227	0.03476	0.52591	>0.999999999999999	No	0.0006525	0.03575	0.985546	>0.999999999999999	No
ACX60_RS08865	WP_005135215.1	aldH	hypothetical protein	0.957528	0.243825	0.0338124	52	0.963883	0.259196	0.0362947	51	0.955945	0.322097	0.0438318	54	0.006355	0.04957	0.898249	>0.999999999999999	No	-0.001583	0.05564	0.977364	>0.999999999999999	No
ACX60_RS08870	WP_000999636.1	xylD	dihydroxy-acid dehydratase	1.01268	0.108807	0.0158712	47	1.00891	0.17586	0.0251229	49	0.979489	0.236531	0.0356584	44	-0.003773	0.03	0.900171	>0.999999999999999	No	-0.03319	0.03819	0.38715	>0.999999999999999	No
ACX60_RS08875	WP_001011893.1		fumarylacetoacetate hydrolase	0.947596	0.159766	0.0376572	18	0.969734	0.175261	0.0402076	19	1.00146	0.111007	0.0254669	19	0.02214	0.05523	0.690979	>0.999999999999999	No	0.05387	0.04502	0.239569	>0.999999999999999	No
ACX60_RS08880	WP_000774594.1		LysR family transcriptional regulator	0.989627	0.174247	0.0312956	31	0.982542	0.223177	0.0394524	32	1.00854	0.187253	0.0325966	33	-0.007085	0.05056	0.889012	>0.999999999999999	No	0.01891	0.04529	0.677762	>0.999999999999999	No
ACX60_RS08885	WP_001101634.1	denD	hypothetical protein	0.941821	0.229566	0.04686	24	0.932418	0.278899	0.05693	24	0.922849	0.346659	0.0707615	24	-0.009403	0.07374	0.89908	>0.999999999999999	No	-0.01897	0.08487	0.824102	>0.999999999999999	No
ACX60_RS08890	WP_000389457.1		MFS transporter	0.985582	0.152928	0.0186831	67	0.970744	0.198103	0.0245716	65	0.977019	0.205072	0.0252426	66	-0.01484	0.03075	0.630209	>0.999999999999999	No	-0.008563	0.03134	0.785083	>0.999999999999999	No
ACX60_RS08895	WP_000190902.1	garR, glxR	2-hydroxy-3-oxopropionate reductase	0.960329	0.239126	0.0387913	38	0.98648	0.318128	0.0523	37	0.993097	0.167272	0.0278787	36	0.02615	0.06487	0.688038	>0.999999999999999	No	0.03277	0.04822	0.498976	>0.999999999999999	No
ACX60_RS08900	WP_000013631.1		AraC family transcriptional regulator	0.969856	0.240763	0.0281792	73	0.979013	0.270963	0.0321574	71	0.977041	0.318886	0.0386706	68	0.009158	0.04269	0.830436	>0.999999999999999	No	0.007185	0.04738	0.879685	>0.999999999999999	No
ACX60_RS08905	WP_000206303.1	yahK	hydroxyacid dehydrogenase	1.00603	0.0890545	0.013908	41	1.00149	0.15495	0.0251363	38	1.01078	0.0848262	0.0143383	35	-0.004546	0.02818	0.872253	>0.999999999999999	No	0.004748	0.02005	0.813474	>0.999999999999999	No
ACX60_RS08910	WP_000770283.1	ABC.FEV.S	iron transporter	0.950874	0.187534	0.0289371	42	0.970612	0.102094	0.0161424	40	0.960918	0.151917	0.024975	37	0.01974	0.03358	0.558363	>0.999999999999999	No	0.01004	0.03874	0.796115	>0.999999999999999	No
ACX60_RS08915	WP_001055690.1	ABC.FEV.P	iron transporter	0.934092	0.217018	0.0327167	44	0.895992	0.271215	0.0413599	43	0.955614	0.238788	0.0372924	41	-0.0381	0.0526	0.470863	>0.999999999999999	No	0.02152	0.04944	0.664459	>0.999999999999999	No
ACX60_RS08920	WP_000614427.1	ABC.FEV.A	iron transporter	1.00859	0.0607328	0.0162315	14	1.00783	0.135215	0.0361377	14	1.01476	0.0616632	0.0178006	12	-0.0007624	0.03962	0.984793	>0.999999999999999	No	0.006169	0.02406	0.799816	>0.999999999999999	No
ACX60_RS08925	WP_005135219.1		GNAT family N-acetyltransferase	0.942482	0.294126	0.0576829	26	0.944181	0.203782	0.039965	26	0.921079	0.310817	0.0609563	26	0.001699	0.07017	0.980777	>0.999999999999999	No	-0.0214	0.08392	0.799743	>0.999999999999999	No
ACX60_RS08930	WP_001244444.1		AraC family transcriptional regulator	1.0021	0.14462	0.0213231	46	0.978101	0.15501	0.0236387	43	0.971954	0.181497	0.0294427	38	-0.024	0.03176	0.451939	>0.999999999999999	No	-0.03014	0.03558	0.399317	>0.999999999999999	No
ACX60_RS08935	WP_000965122.1		hypothetical protein	0.968987	0.269591	0.0411122	43	0.95438	0.314691	0.0503909	39	0.917687	0.244799	0.0407999	36	-0.01461	0.06454	0.821531	>0.999999999999999	No	-0.0513	0.05842	0.38263	>0.999999999999999	No
[truncated: 1,967 more rows]

## Sheet: MOI 1 hits
annotations				per-gene fitness calculations												unpaired t tests (FDR-controlled) for candidate susceptibility determinants
[truncated: 15 more rows]

[truncated: 1 more sheets: MOI10 hits]
